# Supplementary material for: (E)-1-(1-Benzyl-5-methyl-1H-1,2,3-triazol-4-yl)-3-phenyl­prop-2-en-1-one
Source: Acta Crystallogr Sect E Struct Rep Online. 2011 Sep 30;67(Pt 10):o2707. doi: 10.1107/S1600536811037871 (PMC3201398; doi:10.1107/S1600536811037871)
Supplement: Supplementary file 1 [file e-67-o2707-sup1.cif]

##############################################################################
#                                                                            #
# This CIF contains the data in a paper accepted for publication in          #
# Acta Crystallographica Section E. It conforms to the requirements of       #
# Notes for Authors for Acta Crystallographica Section E, and has been       #
# peer reviewed under the auspices of the IUCr Commission on Journals.       #
#                                                                            #
# Full details of the Crystallographic Information File format               #
# are given in the paper "The Crystallographic Information File (CIF):       #
# a New Standard Archive File for Crystallography" by S. R. Hall, F. H.      #
# Allen and I. D. Brown [Acta Cryst. (1991), A47, 655-685].                  #
#                                                                            #
# The current version of the core CIF dictionary is obtainable from          #
# ftp://ftp.iucr.org/pub/cif_core.dic.                                       #
#                                                                            #
# Software is freely available for graphical display of the structure(s)     #
# in this CIF. For information consult the CIF software page                 #
# http://www.iucr.org/resources/cif/software.                                #
#                                                                            #
# This file may be used for bona fide research purposes within the           #
# scientific community so long as proper attribution is given to the journal # 
# article from which it was obtained.                                        #
#                                                                            #
##############################################################################
data_global
_audit_creation_method     'form.cif (version 2.0)'
_journal_data_validation_number     ?
_journal_date_recd_electronic     2011-09-12
_journal_date_accepted     2011-09-16
_journal_name_full     'Acta Crystallographica, Section E'
_journal_year     2011
_journal_volume     67
_journal_issue     10
_journal_page_first     o2707
_journal_page_last     o2707
_journal_paper_category     QO
_journal_coeditor_code     LH5335
_publ_contact_author_name     'Prof. Fun, Hoong-Kun'
_publ_contact_author_address
;
      X-ray Crystallography Unit
      School of Physics
      Universiti Sains Malaysia
      11800 USM, Penang
      MALAYSIA
;
_publ_contact_author_email     'hkfun@usm.my'
_publ_contact_author_fax     '604 6579150'
_publ_contact_author_phone     '604 6533652'
_publ_section_title
;\
(<i>E</i>)-1-(1-Benzyl-5-methyl-1<i>H</i>-1,2,3-triazol-4-yl)-3-phenylprop-2-\
en-1-one
;
loop_
    _publ_author_name
    _publ_author_footnote
    _publ_author_address
    'Hoong-Kun Fun'
;
      Thomson Reuters ResearcherID: A-3561-2009.
;
;
      X-ray Crystallography Unit
      School of Physics
      Universiti Sains Malaysia
      11800 USM, Penang
      Malaysia
;
    'Madhukar Hemamalini' ?
;
      X-ray Crystallography Unit
      School of Physics
      Universiti Sains Malaysia
      11800 USM, Penang
      Malaysia
;
    'Poovan Shanmugavelan' ?
;
      Department of Organic Chemistry
      School of Chemistry
      Madurai Kamaraj University
      Madurai-625 021
      Tamil Nadu
      India
;
    'Alagusundaram Ponnuswamy' ?
;
      Department of Organic Chemistry
      School of Chemistry
      Madurai Kamaraj University
      Madurai-625 021
      Tamil Nadu
      India
;
    'Rathinavel Jagatheesan' ?
;
      Department of Chemistry
      Thanthai Hans Roever College
      Perambalur-621 212
      Tamil Nadu
      India
;
data_I
_audit_creation_method     SHELXL-97
_chemical_name_systematic
;
(<i>E</i>)-1-(1-Benzyl-5-methyl-1<i>H</i>-1,2,3-triazol-4-yl)-3-phenylprop-2-
en-1-one
;
_chemical_name_common     ?
_chemical_formula_moiety     'C19 H17 N3 O'
_chemical_formula_sum     'C19 H17 N3 O'
_chemical_formula_iupac     'C19 H17 N3 O'
_chemical_formula_weight     303.36
_chemical_melting_point     ?
_symmetry_cell_setting     monoclinic
_symmetry_space_group_name_H-M     'P 21/c'
_symmetry_space_group_name_Hall     '-P 2ybc'
loop_
    _symmetry_equiv_pos_as_xyz
    'x, y, z'
    '-x, y+1/2, -z+1/2'
    '-x, -y, -z'
    'x, -y-1/2, z-1/2'
_cell_length_a     12.3117(14)
_cell_length_b     13.8016(15)
_cell_length_c     19.312(2)
_cell_angle_alpha     90.00
_cell_angle_beta     99.665(2)
_cell_angle_gamma     90.00
_cell_volume     3235.0(6)
_cell_formula_units_Z     8
_cell_measurement_reflns_used     5224
_cell_measurement_theta_min     2.23
_cell_measurement_theta_max     22.72
_cell_measurement_temperature     296(2)
_exptl_crystal_description     block
_exptl_crystal_colour     colourless
_exptl_crystal_size_max     0.46
_exptl_crystal_size_mid     0.33
_exptl_crystal_size_min     0.11
_exptl_crystal_density_diffrn     1.246
_exptl_crystal_density_meas     ?
_exptl_crystal_density_method     'not measured'
_exptl_crystal_F_000     1280
_exptl_absorpt_coefficient_mu     0.079
_exptl_absorpt_correction_type     multi-scan
_exptl_absorpt_process_details     '(SADABS; Bruker, 2009)'
_exptl_absorpt_correction_T_min     0.9646
_exptl_absorpt_correction_T_max     0.9910
_exptl_special_details     ?
_diffrn_ambient_temperature     296(2)
_diffrn_radiation_type     MoK\a
_diffrn_radiation_wavelength     0.71073
_diffrn_radiation_source     'fine-focus sealed tube'
_diffrn_radiation_monochromator     graphite
_diffrn_measurement_device_type
;
Bruker APEXII DUO CCD area-detector
;
_diffrn_measurement_method     '\f and \w'
_diffrn_detector_area_resol_mean     .
_diffrn_reflns_number     32508
_diffrn_reflns_av_R_equivalents     0.0421
_diffrn_reflns_av_sigmaI/netI     0.0467
_diffrn_reflns_theta_min     1.68
_diffrn_reflns_theta_max     30.06
_diffrn_reflns_theta_full     30.06
_diffrn_measured_fraction_theta_max     0.990
_diffrn_measured_fraction_theta_full     0.990
_diffrn_reflns_limit_h_min     -16
_diffrn_reflns_limit_h_max     17
_diffrn_reflns_limit_k_min     -19
_diffrn_reflns_limit_k_max     19
_diffrn_reflns_limit_l_min     -27
_diffrn_reflns_limit_l_max     23
_diffrn_standards_number     0
_diffrn_standards_interval_count     .
_diffrn_standards_interval_time     .
_diffrn_standards_decay_%     ?
_refine_special_details
;
 Refinement of F^2^ against ALL reflections.  The weighted R-factor wR and
 goodness of fit S are based on F^2^, conventional R-factors R are based
 on F, with F set to zero for negative F^2^. The threshold expression of
 F^2^ > 2\s(F^2^) is used only for calculating R-factors(gt) etc. and is
 not relevant to the choice of reflections for refinement.  R-factors based
 on F^2^ are statistically about twice as large as those based on F, and R-
 factors based on ALL data will be even larger.
;
_reflns_number_total     9403
_reflns_number_gt     4890
_reflns_threshold_expression     I>2\s(I)
_refine_ls_structure_factor_coef     Fsqd
_refine_ls_matrix_type     full
_refine_ls_R_factor_all     0.1190
_refine_ls_R_factor_gt     0.0587
_refine_ls_wR_factor_gt     0.1797
_refine_ls_wR_factor_ref     0.2185
_refine_ls_goodness_of_fit_ref     1.031
_refine_ls_restrained_S_all     1.031
_refine_ls_number_reflns     9403
_refine_ls_number_parameters     417
_refine_ls_number_restraints     0
_refine_ls_hydrogen_treatment     constr
_refine_ls_weighting_scheme     calc
_refine_ls_weighting_details
         'calc w=1/[\s^2^(Fo^2^)+(0.1167P)^2^+0.0000P] where P=(Fo^2^+2Fc^2^)/3'
_atom_sites_solution_hydrogens     geom
_atom_sites_solution_primary     direct
_atom_sites_solution_secondary     difmap
_refine_ls_shift/su_max     ?
_refine_ls_shift/su_max_lt     0.001
_refine_ls_shift/su_mean     0.000
_refine_diff_density_max     0.219
_refine_diff_density_min     -0.276
_refine_ls_extinction_method     none
_refine_ls_extinction_coef     ?
loop_
    _atom_type_symbol
    _atom_type_description
    _atom_type_scat_dispersion_real
    _atom_type_scat_dispersion_imag
    _atom_type_scat_source
    'C' 'C' 0.0033 0.0016
                         'International Tables Vol C Tables 4.2.6.8 and 6.1.1.4'
    'H' 'H' 0.0000 0.0000
                         'International Tables Vol C Tables 4.2.6.8 and 6.1.1.4'
    'N' 'N' 0.0061 0.0033
                         'International Tables Vol C Tables 4.2.6.8 and 6.1.1.4'
    'O' 'O' 0.0106 0.0060
                         'International Tables Vol C Tables 4.2.6.8 and 6.1.1.4'
_computing_data_collection     'APEX2 (Bruker, 2009)'
_computing_cell_refinement     'SAINT (Bruker, 2009)'
_computing_data_reduction     'SAINT (Bruker, 2009)'
_computing_structure_solution     'SHELXTL (Sheldrick, 2008)'
_computing_structure_refinement     'SHELXTL (Sheldrick, 2008)'
_computing_molecular_graphics     'SHELXTL (Sheldrick, 2008)'
_computing_publication_material
                             'SHELXTL (Sheldrick, 2008) and PLATON (Spek, 2009)'
loop_
    _atom_site_type_symbol
    _atom_site_label
    _atom_site_fract_x
    _atom_site_fract_y
    _atom_site_fract_z
    _atom_site_U_iso_or_equiv
    _atom_site_adp_type
    _atom_site_calc_flag
    _atom_site_refinement_flags
    _atom_site_occupancy
    _atom_site_symmetry_multiplicity
    _atom_site_disorder_assembly
    _atom_site_disorder_group
    O O1A 0.27709(13) 0.39668(11) 0.24684(8) 0.0715(4) Uani d . 1 1 . .
    N N1A 0.16032(15) 0.34511(11) 0.06825(9) 0.0608(4) Uani d . 1 1 . .
    N N2A 0.07387(16) 0.29373(13) 0.04346(9) 0.0685(5) Uani d . 1 1 . .
    N N3A 0.03211(14) 0.25962(11) 0.09973(9) 0.0565(4) Uani d . 1 1 . .
    C C1A 0.5850(2) 0.60875(17) 0.19015(18) 0.0902(8) Uani d . 1 1 . .
    H H1AA 0.5916 0.6029 0.2387 0.108 Uiso calc R 1 1 . .
    C C2A 0.6648(3) 0.6594(2) 0.1605(3) 0.1247(14) Uani d . 1 1 . .
    H H2AA 0.7252 0.6859 0.1899 0.150 Uiso calc R 1 1 . .
    C C3A 0.6558(3) 0.6705(2) 0.0899(3) 0.1209(15) Uani d . 1 1 . .
    H H3AA 0.7094 0.7042 0.0711 0.145 Uiso calc R 1 1 . .
    C C4A 0.5677(3) 0.63209(19) 0.04714(19) 0.1042(10) Uani d . 1 1 . .
    H H4AA 0.5610 0.6400 -0.0012 0.125 Uiso calc R 1 1 . .
    C C5A 0.4883(2) 0.58161(15) 0.07423(14) 0.0766(7) Uani d . 1 1 . .
    H H5AA 0.4282 0.5565 0.0439 0.092 Uiso calc R 1 1 . .
    C C6A 0.49611(16) 0.56747(12) 0.14621(12) 0.0584(5) Uani d . 1 1 . .
    C C7A 0.41637(16) 0.51129(12) 0.17720(11) 0.0545(5) Uani d . 1 1 . .
    H H7AA 0.4230 0.5142 0.2258 0.065 Uiso calc R 1 1 . .
    C C8A 0.33539(16) 0.45646(12) 0.14430(11) 0.0532(5) Uani d . 1 1 . .
    H H8AA 0.3236 0.4539 0.0955 0.064 Uiso calc R 1 1 . .
    C C9A 0.26372(16) 0.39958(12) 0.18261(10) 0.0505(4) Uani d . 1 1 . .
    C C10A 0.17414(16) 0.34519(12) 0.13959(10) 0.0488(4) Uani d . 1 1 . .
    C C11A 0.09202(15) 0.28976(12) 0.16033(10) 0.0490(4) Uani d . 1 1 . .
    C C12A 0.06483(19) 0.26389(17) 0.23003(12) 0.0702(6) Uani d . 1 1 . .
    H H12A -0.0134 0.2679 0.2283 0.105 Uiso calc R 1 1 . .
    H H12B 0.1011 0.3080 0.2648 0.105 Uiso calc R 1 1 . .
    H H12C 0.0892 0.1990 0.2420 0.105 Uiso calc R 1 1 . .
    C C13A -0.06699(17) 0.20040(14) 0.08836(13) 0.0666(6) Uani d . 1 1 . .
    H H13A -0.1071 0.2134 0.0416 0.080 Uiso calc R 1 1 . .
    H H13B -0.1136 0.2197 0.1218 0.080 Uiso calc R 1 1 . .
    C C14A -0.04614(16) 0.09291(13) 0.09558(10) 0.0505(4) Uani d . 1 1 . .
    C C15A -0.13275(19) 0.03439(16) 0.10419(13) 0.0724(6) Uani d . 1 1 . .
    H H15A -0.2003 0.0620 0.1082 0.087 Uiso calc R 1 1 . .
    C C16A -0.1209(3) -0.06517(18) 0.10692(16) 0.0901(8) Uani d . 1 1 . .
    H H16A -0.1803 -0.1040 0.1129 0.108 Uiso calc R 1 1 . .
    C C17A -0.0221(3) -0.10682(16) 0.10088(13) 0.0848(8) Uani d . 1 1 . .
    H H17A -0.0145 -0.1739 0.1016 0.102 Uiso calc R 1 1 . .
    C C18A 0.0648(3) -0.04917(17) 0.09374(14) 0.0834(7) Uani d . 1 1 . .
    H H18A 0.1327 -0.0768 0.0909 0.100 Uiso calc R 1 1 . .
    C C19A 0.0526(2) 0.05009(16) 0.09074(14) 0.0730(6) Uani d . 1 1 . .
    H H19A 0.1125 0.0887 0.0853 0.088 Uiso calc R 1 1 . .
    O O1B 0.23447(13) 0.69469(10) 0.24399(7) 0.0659(4) Uani d . 1 1 . .
    N N1B 0.24505(14) 0.73675(12) 0.06272(8) 0.0584(4) Uani d . 1 1 . .
    N N2B 0.31548(15) 0.78740(12) 0.03440(8) 0.0624(5) Uani d . 1 1 . .
    N N3B 0.38931(13) 0.82428(10) 0.08821(8) 0.0492(4) Uani d . 1 1 . .
    C C1B -0.09734(19) 0.47430(14) 0.20382(13) 0.0669(6) Uani d . 1 1 . .
    H H1BA -0.0718 0.4804 0.2517 0.080 Uiso calc R 1 1 . .
    C C2B -0.1901(2) 0.41806(17) 0.18030(19) 0.0877(8) Uani d . 1 1 . .
    H H2BA -0.2260 0.3868 0.2126 0.105 Uiso calc R 1 1 . .
    C C3B -0.2287(2) 0.40848(16) 0.10989(19) 0.0883(8) Uani d . 1 1 . .
    H H3BA -0.2907 0.3708 0.0945 0.106 Uiso calc R 1 1 . .
    C C4B -0.1757(2) 0.45471(16) 0.06215(15) 0.0787(7) Uani d . 1 1 . .
    H H4BA -0.2016 0.4482 0.0143 0.094 Uiso calc R 1 1 . .
    C C5B -0.08397(17) 0.51079(14) 0.08503(12) 0.0616(5) Uani d . 1 1 . .
    H H5BA -0.0490 0.5422 0.0523 0.074 Uiso calc R 1 1 . .
    C C6B -0.04284(15) 0.52120(11) 0.15621(10) 0.0489(4) Uani d . 1 1 . .
    C C7B 0.05448(15) 0.57853(12) 0.18235(10) 0.0488(4) Uani d . 1 1 . .
    H H7BA 0.0790 0.5764 0.2306 0.059 Uiso calc R 1 1 . .
    C C8B 0.11238(15) 0.63355(12) 0.14558(10) 0.0496(4) Uani d . 1 1 . .
    H H8BA 0.0919 0.6371 0.0971 0.059 Uiso calc R 1 1 . .
    C C9B 0.20855(15) 0.68918(12) 0.18018(10) 0.0483(4) Uani d . 1 1 . .
    C C10B 0.27209(14) 0.74073(11) 0.13362(9) 0.0442(4) Uani d . 1 1 . .
    C C11B 0.36537(15) 0.79731(11) 0.15077(9) 0.0431(4) Uani d . 1 1 . .
    C C12B 0.43183(18) 0.82731(15) 0.21835(10) 0.0625(5) Uani d . 1 1 . .
    H H12D 0.5082 0.8300 0.2137 0.094 Uiso calc R 1 1 . .
    H H12E 0.4223 0.7813 0.2541 0.094 Uiso calc R 1 1 . .
    H H12F 0.4081 0.8901 0.2312 0.094 Uiso calc R 1 1 . .
    C C13B 0.47926(17) 0.88434(13) 0.07265(11) 0.0550(5) Uani d . 1 1 . .
    H H13C 0.4861 0.8757 0.0237 0.066 Uiso calc R 1 1 . .
    H H13D 0.5475 0.8627 0.1011 0.066 Uiso calc R 1 1 . .
    C C14B 0.46353(15) 0.99030(12) 0.08633(9) 0.0465(4) Uani d . 1 1 . .
    C C15B 0.36468(17) 1.03723(14) 0.06188(12) 0.0635(5) Uani d . 1 1 . .
    H H15B 0.3053 1.0023 0.0381 0.076 Uiso calc R 1 1 . .
    C C16B 0.3540(2) 1.13550(16) 0.07273(14) 0.0780(7) Uani d . 1 1 . .
    H H16B 0.2875 1.1664 0.0567 0.094 Uiso calc R 1 1 . .
    C C17B 0.4418(2) 1.18741(16) 0.10720(13) 0.0772(7) Uani d . 1 1 . .
    H H17B 0.4345 1.2535 0.1145 0.093 Uiso calc R 1 1 . .
    C C18B 0.5396(2) 1.14258(16) 0.13074(12) 0.0731(6) Uani d . 1 1 . .
    H H18B 0.5991 1.1783 0.1535 0.088 Uiso calc R 1 1 . .
    C C19B 0.55057(17) 1.04482(14) 0.12086(10) 0.0582(5) Uani d . 1 1 . .
    H H19B 0.6174 1.0147 0.1376 0.070 Uiso calc R 1 1 . .
loop_
    _atom_site_aniso_label
    _atom_site_aniso_U_11
    _atom_site_aniso_U_22
    _atom_site_aniso_U_33
    _atom_site_aniso_U_12
    _atom_site_aniso_U_13
    _atom_site_aniso_U_23
    O1A 0.0724(10) 0.0830(10) 0.0565(9) -0.0170(8) 0.0029(7) 0.0035(7)
    N1A 0.0682(11) 0.0581(9) 0.0556(10) -0.0100(8) 0.0087(8) -0.0002(7)
    N2A 0.0774(13) 0.0655(10) 0.0592(10) -0.0148(9) 0.0015(9) 0.0014(8)
    N3A 0.0524(9) 0.0460(8) 0.0675(11) -0.0039(7) -0.0006(8) 0.0069(7)
    C1A 0.0579(14) 0.0708(14) 0.134(2) -0.0107(12) -0.0069(15) -0.0123(15)
    C2A 0.0603(17) 0.083(2) 0.224(5) -0.0254(15) 0.003(2) -0.006(3)
    C3A 0.089(2) 0.0598(15) 0.230(5) -0.0055(16) 0.074(3) 0.008(2)
    C4A 0.120(3) 0.0661(14) 0.142(3) -0.0103(17) 0.067(2) 0.0075(16)
    C5A 0.0793(16) 0.0583(12) 0.0964(19) -0.0121(12) 0.0273(14) 0.0028(12)
    C6A 0.0468(10) 0.0385(8) 0.0901(16) 0.0027(8) 0.0122(10) -0.0037(9)
    C7A 0.0493(10) 0.0457(9) 0.0668(12) 0.0045(8) 0.0045(9) -0.0013(8)
    C8A 0.0491(10) 0.0495(9) 0.0602(12) -0.0018(8) 0.0066(9) -0.0004(8)
    C9A 0.0490(10) 0.0447(9) 0.0562(12) 0.0017(8) 0.0045(9) 0.0029(8)
    C10A 0.0508(10) 0.0416(8) 0.0530(11) 0.0018(8) 0.0061(8) 0.0029(7)
    C11A 0.0451(10) 0.0400(8) 0.0601(11) 0.0036(7) 0.0035(8) 0.0058(8)
    C12A 0.0592(13) 0.0796(14) 0.0724(14) -0.0070(11) 0.0125(11) 0.0183(11)
    C13A 0.0484(11) 0.0533(10) 0.0912(16) -0.0041(9) -0.0082(11) 0.0040(10)
    C14A 0.0484(10) 0.0504(9) 0.0512(10) -0.0041(8) 0.0041(8) -0.0019(8)
    C15A 0.0571(13) 0.0664(13) 0.0930(17) -0.0101(11) 0.0108(12) 0.0058(11)
    C16A 0.091(2) 0.0645(13) 0.111(2) -0.0261(14) 0.0064(16) 0.0132(13)
    C17A 0.126(2) 0.0488(11) 0.0778(16) -0.0010(15) 0.0108(16) -0.0007(11)
    C18A 0.100(2) 0.0651(13) 0.0914(18) 0.0206(14) 0.0343(15) 0.0028(12)
    C19A 0.0648(14) 0.0600(11) 0.0987(18) 0.0026(11) 0.0266(13) 0.0088(11)
    O1B 0.0717(10) 0.0723(9) 0.0529(9) -0.0186(7) 0.0080(7) -0.0016(7)
    N1B 0.0594(10) 0.0620(9) 0.0519(10) -0.0128(8) 0.0038(8) 0.0007(7)
    N2B 0.0669(11) 0.0679(10) 0.0509(10) -0.0157(9) 0.0057(8) -0.0004(8)
    N3B 0.0507(9) 0.0444(7) 0.0529(9) -0.0063(7) 0.0099(7) -0.0007(6)
    C1B 0.0636(13) 0.0617(11) 0.0790(15) -0.0020(10) 0.0224(11) 0.0143(10)
    C2B 0.0636(15) 0.0662(14) 0.140(3) -0.0110(12) 0.0360(17) 0.0278(15)
    C3B 0.0551(14) 0.0569(12) 0.148(3) -0.0101(11) 0.0024(16) 0.0066(15)
    C4B 0.0667(15) 0.0671(13) 0.0966(18) -0.0092(12) -0.0031(13) -0.0088(12)
    C5B 0.0578(12) 0.0557(10) 0.0716(14) -0.0088(10) 0.0116(10) -0.0009(9)
    C6B 0.0453(9) 0.0379(8) 0.0649(12) 0.0017(7) 0.0136(9) 0.0016(8)
    C7B 0.0476(10) 0.0432(8) 0.0562(10) 0.0022(8) 0.0109(8) 0.0009(8)
    C8B 0.0474(10) 0.0480(9) 0.0535(11) -0.0057(8) 0.0092(8) -0.0008(8)
    C9B 0.0488(10) 0.0419(8) 0.0541(11) -0.0006(8) 0.0082(8) -0.0021(7)
    C10B 0.0432(9) 0.0388(8) 0.0494(10) -0.0022(7) 0.0040(8) -0.0014(7)
    C11B 0.0434(9) 0.0356(7) 0.0507(10) -0.0002(7) 0.0093(8) -0.0002(7)
    C12B 0.0605(12) 0.0674(11) 0.0575(12) -0.0157(10) 0.0035(10) -0.0029(9)
    C13B 0.0525(11) 0.0504(9) 0.0661(12) -0.0042(8) 0.0219(9) 0.0036(8)
    C14B 0.0454(10) 0.0471(9) 0.0493(10) -0.0045(8) 0.0151(8) 0.0044(7)
    C15B 0.0476(11) 0.0606(11) 0.0823(15) -0.0027(9) 0.0108(10) 0.0075(10)
    C16B 0.0713(15) 0.0661(13) 0.1014(19) 0.0187(12) 0.0285(14) 0.0176(13)
    C17B 0.101(2) 0.0516(11) 0.0844(16) -0.0004(13) 0.0319(15) -0.0062(11)
    C18B 0.0851(17) 0.0654(13) 0.0688(14) -0.0132(13) 0.0127(13) -0.0163(11)
    C19B 0.0563(12) 0.0641(11) 0.0531(11) -0.0032(9) 0.0063(9) -0.0002(9)
_geom_special_details
;
 All s.u.'s (except the s.u. in the dihedral angle between two l.s. planes)
 are estimated using the full covariance matrix.  The cell s.u.'s are taken
 into account individually in the estimation of s.u.'s in distances, angles
 and torsion angles; correlations between s.u.'s in cell parameters are only
 used when they are defined by crystal symmetry.  An approximate (isotropic)
 treatment of cell s.u.'s is used for estimating s.u.'s involving l.s. planes.
;
loop_
    _geom_bond_atom_site_label_1
    _geom_bond_atom_site_label_2
    _geom_bond_site_symmetry_2
    _geom_bond_distance
    _geom_bond_publ_flag
    O1A C9A . 1.224(2) ?
    N1A N2A . 1.302(2) ?
    N1A C10A . 1.360(2) ?
    N2A N3A . 1.362(2) ?
    N3A C11A . 1.340(2) ?
    N3A C13A . 1.454(3) ?
    C1A C6A . 1.390(3) ?
    C1A C2A . 1.403(5) ?
    C1A H1AA . 0.9300 ?
    C2A C3A . 1.358(5) ?
    C2A H2AA . 0.9300 ?
    C3A C4A . 1.356(5) ?
    C3A H3AA . 0.9300 ?
    C4A C5A . 1.374(4) ?
    C4A H4AA . 0.9300 ?
    C5A C6A . 1.391(3) ?
    C5A H5AA . 0.9300 ?
    C6A C7A . 1.456(3) ?
    C7A C8A . 1.326(3) ?
    C7A H7AA . 0.9300 ?
    C8A C9A . 1.470(3) ?
    C8A H8AA . 0.9300 ?
    C9A C10A . 1.471(3) ?
    C10A C11A . 1.380(3) ?
    C11A C12A . 1.484(3) ?
    C12A H12A . 0.9600 ?
    C12A H12B . 0.9600 ?
    C12A H12C . 0.9600 ?
    C13A C14A . 1.508(3) ?
    C13A H13A . 0.9700 ?
    C13A H13B . 0.9700 ?
    C14A C19A . 1.369(3) ?
    C14A C15A . 1.370(3) ?
    C15A C16A . 1.382(3) ?
    C15A H15A . 0.9300 ?
    C16A C17A . 1.368(4) ?
    C16A H16A . 0.9300 ?
    C17A C18A . 1.359(4) ?
    C17A H17A . 0.9300 ?
    C18A C19A . 1.378(3) ?
    C18A H18A . 0.9300 ?
    C19A H19A . 0.9300 ?
    O1B C9B . 1.222(2) ?
    N1B N2B . 1.304(2) ?
    N1B C10B . 1.355(2) ?
    N2B N3B . 1.359(2) ?
    N3B C11B . 1.343(2) ?
    N3B C13B . 1.454(2) ?
    C1B C6B . 1.386(3) ?
    C1B C2B . 1.392(3) ?
    C1B H1BA . 0.9300 ?
    C2B C3B . 1.370(4) ?
    C2B H2BA . 0.9300 ?
    C3B C4B . 1.373(4) ?
    C3B H3BA . 0.9300 ?
    C4B C5B . 1.379(3) ?
    C4B H4BA . 0.9300 ?
    C5B C6B . 1.390(3) ?
    C5B H5BA . 0.9300 ?
    C6B C7B . 1.454(3) ?
    C7B C8B . 1.326(3) ?
    C7B H7BA . 0.9300 ?
    C8B C9B . 1.474(3) ?
    C8B H8BA . 0.9300 ?
    C9B C10B . 1.471(3) ?
    C10B C11B . 1.382(2) ?
    C11B C12B . 1.478(3) ?
    C12B H12D . 0.9600 ?
    C12B H12E . 0.9600 ?
    C12B H12F . 0.9600 ?
    C13B C14B . 1.504(2) ?
    C13B H13C . 0.9700 ?
    C13B H13D . 0.9700 ?
    C14B C19B . 1.385(3) ?
    C14B C15B . 1.389(3) ?
    C15B C16B . 1.382(3) ?
    C15B H15B . 0.9300 ?
    C16B C17B . 1.372(4) ?
    C16B H16B . 0.9300 ?
    C17B C18B . 1.362(3) ?
    C17B H17B . 0.9300 ?
    C18B C19B . 1.372(3) ?
    C18B H18B . 0.9300 ?
    C19B H19B . 0.9300 ?
loop_
    _geom_angle_atom_site_label_1
    _geom_angle_atom_site_label_2
    _geom_angle_atom_site_label_3
    _geom_angle_site_symmetry_1
    _geom_angle_site_symmetry_3
    _geom_angle
    _geom_angle_publ_flag
    N2A N1A C10A . . 109.19(16) ?
    N1A N2A N3A . . 106.85(16) ?
    C11A N3A N2A . . 111.31(16) ?
    C11A N3A C13A . . 129.11(18) ?
    N2A N3A C13A . . 119.57(17) ?
    C6A C1A C2A . . 119.3(3) ?
    C6A C1A H1AA . . 120.4 ?
    C2A C1A H1AA . . 120.4 ?
    C3A C2A C1A . . 121.3(3) ?
    C3A C2A H2AA . . 119.3 ?
    C1A C2A H2AA . . 119.3 ?
    C4A C3A C2A . . 119.4(3) ?
    C4A C3A H3AA . . 120.3 ?
    C2A C3A H3AA . . 120.3 ?
    C3A C4A C5A . . 120.9(3) ?
    C3A C4A H4AA . . 119.6 ?
    C5A C4A H4AA . . 119.6 ?
    C4A C5A C6A . . 121.2(3) ?
    C4A C5A H5AA . . 119.4 ?
    C6A C5A H5AA . . 119.4 ?
    C1A C6A C5A . . 117.9(2) ?
    C1A C6A C7A . . 118.9(2) ?
    C5A C6A C7A . . 123.2(2) ?
    C8A C7A C6A . . 127.7(2) ?
    C8A C7A H7AA . . 116.1 ?
    C6A C7A H7AA . . 116.1 ?
    C7A C8A C9A . . 122.02(19) ?
    C7A C8A H8AA . . 119.0 ?
    C9A C8A H8AA . . 119.0 ?
    O1A C9A C8A . . 122.50(17) ?
    O1A C9A C10A . . 121.08(17) ?
    C8A C9A C10A . . 116.41(17) ?
    N1A C10A C11A . . 108.70(16) ?
    N1A C10A C9A . . 121.82(17) ?
    C11A C10A C9A . . 129.47(18) ?
    N3A C11A C10A . . 103.95(17) ?
    N3A C11A C12A . . 122.85(18) ?
    C10A C11A C12A . . 133.19(18) ?
    C11A C12A H12A . . 109.5 ?
    C11A C12A H12B . . 109.5 ?
    H12A C12A H12B . . 109.5 ?
    C11A C12A H12C . . 109.5 ?
    H12A C12A H12C . . 109.5 ?
    H12B C12A H12C . . 109.5 ?
    N3A C13A C14A . . 114.42(17) ?
    N3A C13A H13A . . 108.7 ?
    C14A C13A H13A . . 108.7 ?
    N3A C13A H13B . . 108.7 ?
    C14A C13A H13B . . 108.7 ?
    H13A C13A H13B . . 107.6 ?
    C19A C14A C15A . . 118.16(18) ?
    C19A C14A C13A . . 123.90(18) ?
    C15A C14A C13A . . 117.86(18) ?
    C14A C15A C16A . . 120.8(2) ?
    C14A C15A H15A . . 119.6 ?
    C16A C15A H15A . . 119.6 ?
    C17A C16A C15A . . 120.3(2) ?
    C17A C16A H16A . . 119.9 ?
    C15A C16A H16A . . 119.9 ?
    C18A C17A C16A . . 119.3(2) ?
    C18A C17A H17A . . 120.4 ?
    C16A C17A H17A . . 120.4 ?
    C17A C18A C19A . . 120.3(2) ?
    C17A C18A H18A . . 119.9 ?
    C19A C18A H18A . . 119.9 ?
    C14A C19A C18A . . 121.2(2) ?
    C14A C19A H19A . . 119.4 ?
    C18A C19A H19A . . 119.4 ?
    N2B N1B C10B . . 109.54(15) ?
    N1B N2B N3B . . 106.65(15) ?
    C11B N3B N2B . . 111.36(15) ?
    C11B N3B C13B . . 129.29(16) ?
    N2B N3B C13B . . 119.34(15) ?
    C6B C1B C2B . . 120.4(2) ?
    C6B C1B H1BA . . 119.8 ?
    C2B C1B H1BA . . 119.8 ?
    C3B C2B C1B . . 120.5(2) ?
    C3B C2B H2BA . . 119.8 ?
    C1B C2B H2BA . . 119.8 ?
    C2B C3B C4B . . 119.8(2) ?
    C2B C3B H3BA . . 120.1 ?
    C4B C3B H3BA . . 120.1 ?
    C3B C4B C5B . . 120.1(3) ?
    C3B C4B H4BA . . 119.9 ?
    C5B C4B H4BA . . 119.9 ?
    C4B C5B C6B . . 121.2(2) ?
    C4B C5B H5BA . . 119.4 ?
    C6B C5B H5BA . . 119.4 ?
    C1B C6B C5B . . 118.10(19) ?
    C1B C6B C7B . . 119.10(19) ?
    C5B C6B C7B . . 122.80(17) ?
    C8B C7B C6B . . 127.70(19) ?
    C8B C7B H7BA . . 116.2 ?
    C6B C7B H7BA . . 116.2 ?
    C7B C8B C9B . . 121.24(18) ?
    C7B C8B H8BA . . 119.4 ?
    C9B C8B H8BA . . 119.4 ?
    O1B C9B C10B . . 120.71(16) ?
    O1B C9B C8B . . 122.92(17) ?
    C10B C9B C8B . . 116.36(16) ?
    N1B C10B C11B . . 108.57(15) ?
    N1B C10B C9B . . 122.18(16) ?
    C11B C10B C9B . . 129.23(16) ?
    N3B C11B C10B . . 103.88(15) ?
    N3B C11B C12B . . 122.95(16) ?
    C10B C11B C12B . . 133.17(17) ?
    C11B C12B H12D . . 109.5 ?
    C11B C12B H12E . . 109.5 ?
    H12D C12B H12E . . 109.5 ?
    C11B C12B H12F . . 109.5 ?
    H12D C12B H12F . . 109.5 ?
    H12E C12B H12F . . 109.5 ?
    N3B C13B C14B . . 113.13(15) ?
    N3B C13B H13C . . 109.0 ?
    C14B C13B H13C . . 109.0 ?
    N3B C13B H13D . . 109.0 ?
    C14B C13B H13D . . 109.0 ?
    H13C C13B H13D . . 107.8 ?
    C19B C14B C15B . . 118.23(17) ?
    C19B C14B C13B . . 120.04(17) ?
    C15B C14B C13B . . 121.65(17) ?
    C16B C15B C14B . . 120.4(2) ?
    C16B C15B H15B . . 119.8 ?
    C14B C15B H15B . . 119.8 ?
    C17B C16B C15B . . 119.9(2) ?
    C17B C16B H16B . . 120.0 ?
    C15B C16B H16B . . 120.0 ?
    C18B C17B C16B . . 120.3(2) ?
    C18B C17B H17B . . 119.8 ?
    C16B C17B H17B . . 119.8 ?
    C17B C18B C19B . . 120.1(2) ?
    C17B C18B H18B . . 119.9 ?
    C19B C18B H18B . . 119.9 ?
    C18B C19B C14B . . 121.0(2) ?
    C18B C19B H19B . . 119.5 ?
    C14B C19B H19B . . 119.5 ?
loop_
    _geom_torsion_atom_site_label_1
    _geom_torsion_atom_site_label_2
    _geom_torsion_atom_site_label_3
    _geom_torsion_atom_site_label_4
    _geom_torsion_site_symmetry_1
    _geom_torsion_site_symmetry_2
    _geom_torsion_site_symmetry_3
    _geom_torsion_site_symmetry_4
    _geom_torsion
    _geom_torsion_publ_flag
    C10A N1A N2A N3A . . . . -0.5(2) ?
    N1A N2A N3A C11A . . . . 0.2(2) ?
    N1A N2A N3A C13A . . . . 178.98(16) ?
    C6A C1A C2A C3A . . . . 1.3(5) ?
    C1A C2A C3A C4A . . . . 0.1(5) ?
    C2A C3A C4A C5A . . . . -0.5(5) ?
    C3A C4A C5A C6A . . . . -0.6(4) ?
    C2A C1A C6A C5A . . . . -2.4(3) ?
    C2A C1A C6A C7A . . . . 177.2(2) ?
    C4A C5A C6A C1A . . . . 2.1(3) ?
    C4A C5A C6A C7A . . . . -177.5(2) ?
    C1A C6A C7A C8A . . . . -170.40(19) ?
    C5A C6A C7A C8A . . . . 9.2(3) ?
    C6A C7A C8A C9A . . . . 176.99(17) ?
    C7A C8A C9A O1A . . . . -2.8(3) ?
    C7A C8A C9A C10A . . . . 177.47(16) ?
    N2A N1A C10A C11A . . . . 0.6(2) ?
    N2A N1A C10A C9A . . . . -178.32(16) ?
    O1A C9A C10A N1A . . . . -177.83(18) ?
    C8A C9A C10A N1A . . . . 1.9(2) ?
    O1A C9A C10A C11A . . . . 3.5(3) ?
    C8A C9A C10A C11A . . . . -176.79(17) ?
    N2A N3A C11A C10A . . . . 0.2(2) ?
    C13A N3A C11A C10A . . . . -178.45(17) ?
    N2A N3A C11A C12A . . . . 179.62(17) ?
    C13A N3A C11A C12A . . . . 1.0(3) ?
    N1A C10A C11A N3A . . . . -0.46(19) ?
    C9A C10A C11A N3A . . . . 178.38(17) ?
    N1A C10A C11A C12A . . . . -179.8(2) ?
    C9A C10A C11A C12A . . . . -1.0(3) ?
    C11A N3A C13A C14A . . . . -82.2(3) ?
    N2A N3A C13A C14A . . . . 99.3(2) ?
    N3A C13A C14A C19A . . . . -20.1(3) ?
    N3A C13A C14A C15A . . . . 163.1(2) ?
    C19A C14A C15A C16A . . . . -0.9(3) ?
    C13A C14A C15A C16A . . . . 176.1(2) ?
    C14A C15A C16A C17A . . . . -0.2(4) ?
    C15A C16A C17A C18A . . . . 1.5(4) ?
    C16A C17A C18A C19A . . . . -1.7(4) ?
    C15A C14A C19A C18A . . . . 0.6(4) ?
    C13A C14A C19A C18A . . . . -176.2(2) ?
    C17A C18A C19A C14A . . . . 0.7(4) ?
    C10B N1B N2B N3B . . . . 0.2(2) ?
    N1B N2B N3B C11B . . . . -0.3(2) ?
    N1B N2B N3B C13B . . . . 179.68(15) ?
    C6B C1B C2B C3B . . . . -0.1(3) ?
    C1B C2B C3B C4B . . . . 0.0(4) ?
    C2B C3B C4B C5B . . . . -0.2(4) ?
    C3B C4B C5B C6B . . . . 0.5(3) ?
    C2B C1B C6B C5B . . . . 0.4(3) ?
    C2B C1B C6B C7B . . . . -179.32(18) ?
    C4B C5B C6B C1B . . . . -0.6(3) ?
    C4B C5B C6B C7B . . . . 179.11(18) ?
    C1B C6B C7B C8B . . . . -174.84(18) ?
    C5B C6B C7B C8B . . . . 5.4(3) ?
    C6B C7B C8B C9B . . . . 178.79(16) ?
    C7B C8B C9B O1B . . . . -6.5(3) ?
    C7B C8B C9B C10B . . . . 174.80(16) ?
    N2B N1B C10B C11B . . . . -0.1(2) ?
    N2B N1B C10B C9B . . . . -179.03(16) ?
    O1B C9B C10B N1B . . . . -179.47(17) ?
    C8B C9B C10B N1B . . . . -0.8(2) ?
    O1B C9B C10B C11B . . . . 1.8(3) ?
    C8B C9B C10B C11B . . . . -179.48(16) ?
    N2B N3B C11B C10B . . . . 0.22(19) ?
    C13B N3B C11B C10B . . . . -179.73(16) ?
    N2B N3B C11B C12B . . . . -179.80(17) ?
    C13B N3B C11B C12B . . . . 0.3(3) ?
    N1B C10B C11B N3B . . . . -0.09(19) ?
    C9B C10B C11B N3B . . . . 178.77(16) ?
    N1B C10B C11B C12B . . . . 179.93(19) ?
    C9B C10B C11B C12B . . . . -1.2(3) ?
    C11B N3B C13B C14B . . . . -74.4(2) ?
    N2B N3B C13B C14B . . . . 105.67(19) ?
    N3B C13B C14B C19B . . . . 135.50(18) ?
    N3B C13B C14B C15B . . . . -48.0(3) ?
    C19B C14B C15B C16B . . . . -0.7(3) ?
    C13B C14B C15B C16B . . . . -177.32(19) ?
    C14B C15B C16B C17B . . . . 0.7(3) ?
    C15B C16B C17B C18B . . . . 0.1(4) ?
    C16B C17B C18B C19B . . . . -0.8(4) ?
    C17B C18B C19B C14B . . . . 0.7(3) ?
    C15B C14B C19B C18B . . . . 0.0(3) ?
    C13B C14B C19B C18B . . . . 176.67(19) ?
loop_
    _geom_hbond_atom_site_label_D
    _geom_hbond_atom_site_label_H
    _geom_hbond_atom_site_label_A
    _geom_hbond_site_symmetry_A
    _geom_hbond_distance_DH
    _geom_hbond_distance_HA
    _geom_hbond_distance_DA
    _geom_hbond_angle_DHA
    _geom_hbond_publ_flag
    C13A H13A N1B 3_565 0.97 2.50 3.453(3) 166 yes
    C1B H1BA Cg1 2_555 0.93 2.97 3.893(3) 174 yes
    C13B H13C Cg2 3_675 0.97 2.61 3.528(2) 159 yes
