# Supplementary material for: (E)-1-(1-Benzyl-5-methyl-1H-1,2,3-triazol-4-yl)-3-phenyl­prop-2-en-1-one
Source: Acta Crystallogr Sect E Struct Rep Online. 2011 Sep 30;67(Pt 10):o2707. doi: 10.1107/S1600536811037871 (PMC3201398; doi:10.1107/S1600536811037871)
Supplement: Supplementary file 2 [file e-67-o2707-Isup2.hkl]

#
# h,k,l, Fc-squared, Fo-squared, sigma(Fo-squared) and status flag
#
data_I
_shelx_title ' chlbldm in P2(1)/c (RT)'
_shelx_refln_list_code          4
_shelx_F_calc_maximum      269.76
_exptl_crystal_F_000      1280.00
_reflns_d_resolution_high  0.7094
 
loop_
 _symmetry_equiv_pos_as_xyz
 'x, y, z'
 '-x, y+1/2, -z+1/2'
 '-x, -y, -z'
 'x, -y-1/2, z-1/2'
 
_cell_length_a    12.3117
_cell_length_b    13.8016
_cell_length_c    19.3123
_cell_angle_alpha  90.000
_cell_angle_beta   99.665
_cell_angle_gamma  90.000
 
_shelx_F_squared_multiplier     1.000
 
loop_
 _refln_index_h
 _refln_index_k
 _refln_index_l
 _refln_F_squared_calc
 _refln_F_squared_meas
 _refln_F_squared_sigma
 _refln_observed_status
   1   0   0      568.04      583.38     18.41 o
   3   0   0        2.57       -1.21      2.14 o
   4   0   0        1.33       -0.65      0.65 o
   6   0   0     3566.90     3306.39    102.80 o
   7   0   0     2595.25     2858.03     64.76 o
   8   0   0      705.86      699.33     20.49 o
  10   0   0      641.70      619.46     30.10 o
  11   0   0        0.34       -4.05      4.64 o
  12   0   0        9.65       16.42      4.77 o
  13   0   0      119.34      130.10     16.86 o
  14   0   0        2.34       -2.07      8.25 o
  15   0   0        0.70       -2.83      8.13 o
  16   0   0        0.28       -6.11      7.77 o
  17   0   0        0.99        2.98     10.55 o
   1   1   0     1667.76      547.31     18.58 o
   2   1   0      328.93      394.30     24.24 o
   3   1   0     5972.23     5861.94     87.54 o
   4   1   0     4428.64     4409.37     96.06 o
   5   1   0     1590.73     1611.83     30.51 o
   6   1   0       46.70       63.55      7.22 o
   7   1   0      930.46      924.38     19.98 o
   8   1   0      470.88      476.03     12.71 o
   9   1   0       58.98       61.35      6.02 o
  10   1   0        4.60        3.66      3.32 o
  11   1   0      217.04      240.56      7.76 o
  12   1   0      185.59      175.39      8.97 o
  13   1   0       43.34       44.98      6.65 o
  14   1   0        1.68       -2.82      5.73 o
  15   1   0       25.64       29.11      7.97 o
  16   1   0        1.87       -1.33      6.95 o
  17   1   0        4.06       -5.87      8.85 o
   0   2   0      281.83      274.06      5.41 o
   1   2   0        0.82       -0.12      0.72 o
   2   2   0     9442.56     9032.71    185.71 o
   3   2   0     4112.01     4076.47     61.54 o
   4   2   0      459.19      471.36     10.42 o
   5   2   0      344.03      314.20      7.18 o
   6   2   0      605.41      617.78     12.19 o
   7   2   0       17.94       22.22      4.13 o
   8   2   0       21.17       23.47      3.04 o
   9   2   0       30.09       21.91      5.50 o
  10   2   0        0.37       -0.63      2.42 o
  11   2   0       38.86       39.24      5.82 o
  12   2   0       25.29       21.91      4.54 o
  13   2   0       63.93       69.76      7.37 o
  14   2   0        5.29        0.82      5.81 o
  15   2   0        1.28       -8.62     11.29 o
  16   2   0        0.33        4.61      6.76 o
  17   2   0        6.56        5.03      8.50 o
   1   3   0     5224.04     5226.70     58.01 o
   2   3   0    18146.86    17632.33    252.99 o
   3   3   0    11707.57    11146.67    229.85 o
   4   3   0      815.08      803.86     16.14 o
   5   3   0     1425.27     1510.41     25.00 o
   6   3   0       98.12       84.16      3.84 o
   7   3   0     1653.25     1751.33     29.58 o
   8   3   0      411.36      405.02      9.92 o
   9   3   0       57.59       69.68      4.77 o
  10   3   0       21.40       21.68      4.89 o
  11   3   0      105.38      103.94      8.05 o
  12   3   0       82.64       77.19      6.57 o
  13   3   0        1.41       -1.75      3.73 o
  14   3   0        2.72        4.60      4.25 o
  15   3   0        2.52        7.13      6.99 o
  16   3   0       14.52        5.33      6.98 o
   0   4   0       15.19       14.34      1.61 o
   1   4   0     8538.85     7913.59     81.01 o
   2   4   0      554.22     1068.07     58.67 o
   3   4   0     2305.17     2019.90    118.08 o
   4   4   0      187.60      192.34     10.21 o
   5   4   0      365.01      416.56     11.18 o
   6   4   0     1433.82     1520.20     22.54 o
   7   4   0      456.48      419.10      8.11 o
   8   4   0      108.25      109.68      7.09 o
   9   4   0       12.90       12.07      5.25 o
  10   4   0       27.76       25.74      5.08 o
  11   4   0        3.71        7.30      4.23 o
  12   4   0        3.07        0.42      3.56 o
  13   4   0       36.31       41.04      5.64 o
  14   4   0        0.18        1.11      5.58 o
  15   4   0        0.12       -2.34      4.21 o
  16   4   0        1.27       10.71      7.77 o
   1   5   0     5538.73     5473.89     56.70 o
   2   5   0        0.30       75.31     13.88 o
   3   5   0     1690.66     1844.93     72.19 o
   4   5   0     2448.18     2602.89     79.53 o
   5   5   0      232.43      208.74      7.67 o
   6   5   0      439.00      468.67     12.90 o
   7   5   0      279.25      323.45     10.80 o
   8   5   0       34.13       30.46      4.66 o
   9   5   0       11.17        6.66      4.72 o
  10   5   0       58.09       51.74      6.22 o
  11   5   0      214.61      212.80     10.64 o
  12   5   0        5.89        7.43      4.07 o
  13   5   0        8.51        5.99      4.68 o
  14   5   0        0.02       -2.97      4.03 o
  15   5   0        0.25        5.03      4.91 o
  16   5   0        0.01       -7.04      7.04 o
   0   6   0        1.87        2.87      1.10 o
   1   6   0     3957.71     3972.34     70.39 o
   2   6   0       31.89       36.42      1.83 o
   3   6   0      131.52       85.48      3.09 o
   4   6   0     7088.22     6925.62    121.10 o
   5   6   0      551.70      592.10     17.73 o
   6   6   0       50.67       41.99      4.58 o
   7   6   0       39.39       41.59      4.89 o
   8   6   0      198.15      217.81      9.55 o
   9   6   0      439.95      395.57     13.36 o
  10   6   0        2.28       -1.56      3.76 o
  11   6   0      108.87       89.10      8.02 o
  12   6   0        1.81        0.68      3.67 o
  13   6   0       76.48       67.42      6.88 o
  14   6   0        1.21        2.47      4.38 o
  15   6   0        1.33       -3.93      4.46 o
  16   6   0        4.93        9.92      5.33 o
   1   7   0      141.38      173.19      3.51 o
   2   7   0       62.07       72.43      2.42 o
   3   7   0      406.52      430.79      7.35 o
   4   7   0      745.35      754.63     14.62 o
   5   7   0      613.66      550.86     14.50 o
   6   7   0       25.79       15.54      4.55 o
   7   7   0      393.90      392.02     15.07 o
   8   7   0      282.69      271.67     11.11 o
   9   7   0      180.07      174.87      9.41 o
  10   7   0        4.91        6.69      5.34 o
  11   7   0       26.56       26.36      5.65 o
  12   7   0        3.01        5.01      3.98 o
  13   7   0        5.63        6.42      4.36 o
  14   7   0        9.26        9.91      4.97 o
  15   7   0        1.69        2.19      4.91 o
   0   8   0      496.22      520.55      9.51 o
   1   8   0        8.63       11.16      1.45 o
   2   8   0      100.37       97.13      3.30 o
   3   8   0       97.87       73.81      3.19 o
   4   8   0      268.14      247.19      7.75 o
   5   8   0       74.64      105.54      6.93 o
   6   8   0      129.07      126.62      9.49 o
   7   8   0      902.26      853.98     21.34 o
   8   8   0       22.95       23.74      7.68 o
   9   8   0        7.92       10.64      4.53 o
  10   8   0        0.25       -4.10      4.10 o
  11   8   0       22.77       18.79      4.84 o
  12   8   0        0.94       -3.79      3.84 o
  13   8   0        7.50       11.17      4.76 o
  14   8   0       28.12       47.51      6.94 o
  15   8   0        2.23       -2.42      5.07 o
   1   9   0      489.29      502.82      7.15 o
   2   9   0       45.60       39.14      2.42 o
   3   9   0        2.07        4.08      1.73 o
   4   9   0      140.94      153.83      6.78 o
   5   9   0       17.78       16.15      4.20 o
   6   9   0     3060.84     3059.79     76.00 o
   7   9   0      867.86      808.40     21.11 o
   8   9   0        8.52        4.63      4.12 o
   9   9   0       17.32       12.11      7.01 o
  10   9   0        6.10        0.09      3.95 o
  11   9   0        8.36        5.97      4.28 o
  12   9   0       74.48       87.65      7.80 o
  13   9   0       43.46       47.88      7.85 o
  14   9   0        1.06       -4.22      4.22 o
  15   9   0        1.89       13.50      5.76 o
   0  10   0      134.05      143.27      4.85 o
   1  10   0        2.89        0.71      1.24 o
   2  10   0        9.39       11.76      1.68 o
   3  10   0       68.16       63.58      3.92 o
   4  10   0      295.42      305.71      7.78 o
   5  10   0        1.50        8.01      3.34 o
   6  10   0      887.07      889.02     22.32 o
   7  10   0       79.53       78.60      7.53 o
   8  10   0        1.94        2.85      4.18 o
   9  10   0        0.41       -3.12      3.12 o
  10  10   0       77.50       68.66      6.62 o
  11  10   0        0.26       -2.00      4.02 o
  12  10   0        4.87        7.98      4.92 o
  13  10   0       15.62        5.30      4.88 o
  14  10   0        6.79        5.92      5.52 o
   1  11   0       62.65       64.46      3.14 o
   2  11   0       29.57       26.98      2.20 o
   3  11   0        7.20        9.77      2.34 o
   4  11   0      109.98      102.66      4.78 o
   5  11   0      517.25      488.95     11.41 o
   6  11   0        2.60       10.07      3.42 o
   7  11   0       91.83       88.12      6.92 o
   8  11   0       79.47       76.03      6.86 o
   9  11   0        9.58        6.35      4.23 o
  10  11   0       11.05       10.24      5.01 o
  11  11   0        3.27        6.96      4.69 o
  12  11   0        9.93        9.83      5.23 o
  13  11   0        0.23       -0.19      4.95 o
  14  11   0        1.11       -1.48      5.34 o
   0  12   0        2.34        1.37      2.18 o
   1  12   0       13.66       12.72      1.89 o
   2  12   0        6.72        6.17      1.99 o
   3  12   0       20.94       20.94      3.30 o
   4  12   0      348.66      339.23      8.18 o
   5  12   0      139.12      153.50      6.91 o
   6  12   0        1.08       -0.13      2.89 o
   7  12   0       21.83       16.97      3.87 o
   8  12   0        1.81        2.67      3.56 o
   9  12   0      110.35       94.49      7.99 o
  10  12   0        1.05       -1.23      4.52 o
  11  12   0       15.64       22.69      5.87 o
  12  12   0        2.72        0.18      6.92 o
  13  12   0        7.18        5.23      5.37 o
   1  13   0        2.38        1.15      1.90 o
   2  13   0        0.43        2.69      1.98 o
   3  13   0       23.96       23.36      3.12 o
   4  13   0      101.17      111.26      5.44 o
   5  13   0        6.13        9.06      3.27 o
   6  13   0        3.01        4.87      3.20 o
   7  13   0       59.14       56.46      5.26 o
   8  13   0       10.10        6.62      3.77 o
   9  13   0       18.29        7.31      4.17 o
  10  13   0        1.83        1.79      4.01 o
  11  13   0        0.10       -3.98      4.70 o
  12  13   0        5.25        7.50      6.93 o
   0  14   0       40.18       31.38      4.55 o
   1  14   0        4.74        8.95      2.25 o
   2  14   0       63.55       81.50      4.31 o
   3  14   0      128.38      128.42      5.41 o
   4  14   0       39.76       42.11      4.76 o
   5  14   0      141.75      143.07      7.29 o
   6  14   0       12.38       15.44      3.76 o
   7  14   0       49.04       44.96      5.15 o
   8  14   0        6.04        4.48      3.80 o
   9  14   0        0.24        2.72      4.75 o
  10  14   0       24.09       23.48      6.17 o
  11  14   0        0.08        5.39      5.37 o
   1  15   0        7.83        8.75      2.78 o
   2  15   0       95.03      106.21      5.06 o
   3  15   0       20.86       23.63      3.19 o
   4  15   0       15.72       17.01      3.79 o
   5  15   0        6.24       11.02      4.35 o
   6  15   0        0.51       -1.92      3.75 o
   7  15   0       18.85       20.20      5.40 o
   8  15   0        0.00        3.14      6.78 o
   9  15   0        3.73       11.57      5.49 o
  10  15   0       26.58       23.87      6.25 o
   0  16   0        0.14       -2.35      4.92 o
   1  16   0       73.76       70.47      6.31 o
   2  16   0       38.80       45.16      6.06 o
   3  16   0       14.53       12.24      4.47 o
   4  16   0       23.27       23.71      3.84 o
   5  16   0        0.11        3.88      4.28 o
   6  16   0        9.41       11.03      4.80 o
   7  16   0        0.02        4.88      4.76 o
   8  16   0        4.59       -5.77      5.77 o
   9  16   0        2.34       13.13      7.26 o
   1  17   0       93.85       85.50     11.97 o
   2  17   0        0.03        3.60      4.50 o
   3  17   0        9.78       24.09      9.25 o
   4  17   0        0.06        3.68      5.37 o
   5  17   0        0.01        5.54      5.67 o
   6  17   0        0.50        5.59      6.07 o
   7  17   0        2.81       13.40      6.74 o
   8  17   0        0.87       10.54      6.95 o
   5  18   0        0.05        9.98      9.13 o
   6  18   0        6.93       15.45     11.92 o
 -17   1   1        4.96       -3.36      6.60 o
 -16   1   1        0.02       -6.28      6.28 o
 -15   1   1       15.55        4.24      6.63 o
 -14   1   1       33.73       35.53     11.78 o
 -13   1   1       72.55       94.41      8.35 o
 -12   1   1      466.83      471.22     20.33 o
 -11   1   1       44.81       48.07      4.93 o
 -10   1   1      360.99      335.75      9.94 o
  -9   1   1       37.23       32.27      4.24 o
  -8   1   1       15.79       16.34      2.94 o
  -7   1   1      161.04      168.95      5.78 o
  -6   1   1     1400.40     1390.20     23.55 o
  -5   1   1      390.28      375.65     20.99 o
  -4   1   1      215.76      191.34      5.42 o
  -3   1   1     6139.86     6221.83    107.72 o
  -2   1   1     3446.54     3216.35     55.98 o
   0   1   1       19.64       24.11      1.10 o
   2   1   1    10348.41     9997.43    149.36 o
   3   1   1       18.57       20.47      1.60 o
   4   1   1       54.95       50.45      3.88 o
   5   1   1       44.51       36.92      3.64 o
   6   1   1     1056.95     1123.09     19.74 o
   7   1   1        0.29       -1.00      1.84 o
   8   1   1      636.90      572.30     35.45 o
   9   1   1      155.76      146.08      8.48 o
  10   1   1      141.74      145.73      5.55 o
  11   1   1        2.61        6.64      3.10 o
  12   1   1      404.51      394.63     12.03 o
  13   1   1       25.27       26.96      8.53 o
  14   1   1       27.06        7.97      6.69 o
  15   1   1        4.77       -5.80      5.81 o
  16   1   1       11.74       20.97      7.65 o
 -17   2   1        0.65       -2.17      7.30 o
 -16   2   1       12.96       14.51      7.81 o
 -15   2   1        0.27        2.40      6.54 o
 -14   2   1        3.84        1.36      5.56 o
 -13   2   1        0.43       -3.72      8.72 o
 -12   2   1      126.39      123.23      8.87 o
 -11   2   1      705.57      721.79     19.42 o
 -10   2   1      264.44      274.11      8.87 o
  -9   2   1      150.65      171.22      7.35 o
  -8   2   1       30.13       29.29      4.54 o
  -7   2   1        4.85       -0.82      1.61 o
  -6   2   1      402.82      403.43     10.21 o
  -5   2   1        2.30        3.82      1.93 o
  -4   2   1        3.93        2.97      1.27 o
  -3   2   1     5445.33     5230.78    163.96 o
  -2   2   1     1114.69     1434.96     22.88 o
  -1   2   1        0.29       -0.68      0.68 o
   0   2   1       18.94       26.83      1.15 o
   1   2   1     6611.67     6032.42    128.82 o
   2   2   1    14663.88    13849.24    235.26 o
   3   2   1     3264.96     3132.35     42.64 o
   4   2   1      100.30       95.48      3.07 o
   5   2   1      153.15      231.88      5.13 o
   6   2   1       11.40        5.94      1.79 o
   7   2   1     1919.91     2003.12     29.64 o
   8   2   1      202.93      187.15      6.55 o
   9   2   1      255.67      252.95     15.02 o
  10   2   1        5.98        5.22      2.74 o
  11   2   1      101.36      109.34      7.13 o
  12   2   1        5.37        7.35      3.88 o
  13   2   1       49.34       52.85      5.75 o
  14   2   1        5.83        8.10      5.95 o
  15   2   1        1.72       -1.74      6.14 o
  16   2   1        2.75        5.68      7.10 o
 -16   3   1        3.73       -1.66      6.51 o
 -15   3   1        2.60        3.52      6.20 o
 -14   3   1       11.91       15.48      4.79 o
 -13   3   1        3.22       -3.72      3.96 o
 -12   3   1        7.38        7.13      4.64 o
 -11   3   1      147.13      143.56     11.47 o
 -10   3   1      847.66      908.14     22.29 o
  -9   3   1       66.90       60.81      5.08 o
  -8   3   1       55.90       58.96      6.16 o
  -7   3   1       92.91      115.14      4.88 o
  -6   3   1      224.97      281.39      7.03 o
  -5   3   1     1928.87     2056.87     32.96 o
  -4   3   1      750.29      744.36     15.21 o
  -3   3   1     4827.85     4878.49     83.96 o
  -2   3   1    19922.55    19426.60    252.45 o
  -1   3   1     6097.14     5847.35     64.81 o
   0   3   1      320.95      365.93      4.56 o
   1   3   1      132.46      110.26      3.39 o
   2   3   1    48995.66    44877.39   2121.75 o
   3   3   1      147.02      168.54      5.63 o
   4   3   1     2389.98     2291.25     41.61 o
   5   3   1     2958.72     3108.51     43.16 o
   6   3   1       79.11       65.64      3.11 o
   7   3   1      106.25       93.23      3.78 o
   8   3   1      115.61      115.14      4.52 o
   9   3   1       61.30       67.21      7.02 o
  10   3   1       56.82       63.03      5.66 o
  11   3   1        4.91        4.20      4.79 o
  12   3   1        3.38       -1.41      3.52 o
  13   3   1        5.73        5.63      4.04 o
  14   3   1       15.98       11.43      4.55 o
  15   3   1        8.33        4.15     15.38 o
  16   3   1        0.49       -5.68      9.00 o
 -16   4   1       39.95       47.49      9.82 o
 -15   4   1       49.51       45.14      6.36 o
 -14   4   1        2.54       -1.26      4.61 o
 -13   4   1        6.42        8.22      4.96 o
 -12   4   1        1.82       -2.37      4.03 o
 -11   4   1       18.22       15.50      5.66 o
 -10   4   1      143.42      168.63      9.42 o
  -9   4   1      351.94      356.67     12.24 o
  -8   4   1       25.61       16.25      3.10 o
  -7   4   1        0.07       -0.07      1.83 o
  -6   4   1      474.64      525.10     10.73 o
  -5   4   1     1239.11     1277.11     21.57 o
  -4   4   1     2613.47     2742.70     85.08 o
  -2   4   1    13313.31    12712.71    164.88 o
  -1   4   1     8657.13     8295.50     84.87 o
   0   4   1      121.74      135.14      2.45 o
   1   4   1     4038.47     3748.79     41.49 o
   2   4   1    19665.81    19377.56    278.21 o
   4   4   1      287.41      330.58      9.14 o
   5   4   1      630.80      650.24     15.16 o
   6   4   1      929.47      996.61     21.61 o
   7   4   1       86.07       73.27      3.12 o
   8   4   1       64.79       54.66      5.38 o
   9   4   1      936.94      916.39     22.19 o
  10   4   1      186.33      184.94      8.46 o
  11   4   1       45.56       45.38      5.28 o
  12   4   1       40.94       51.72      5.88 o
  13   4   1        4.21        1.28      3.89 o
  14   4   1       27.20       28.31      5.27 o
  15   4   1       45.11       53.39      6.82 o
  16   4   1        0.00       -6.50      6.50 o
 -16   5   1       15.75       11.76      5.36 o
 -15   5   1       20.19       15.58      5.46 o
 -14   5   1        0.30       -1.98      4.14 o
 -13   5   1        0.30       -2.03      4.56 o
 -12   5   1        7.83        7.05      4.88 o
 -11   5   1        0.11       -3.62      3.62 o
 -10   5   1      124.68      107.86      7.98 o
  -9   5   1      362.74      334.74     11.97 o
  -8   5   1      257.44      291.88     10.50 o
  -7   5   1      454.59      466.15     13.38 o
  -6   5   1      370.51      340.15     10.46 o
  -5   5   1       60.74       59.27      6.07 o
  -4   5   1     2307.44     2150.21     40.27 o
  -3   5   1      120.87      120.89      5.86 o
  -1   5   1     8236.45     8245.19     90.40 o
   0   5   1       72.46       73.52      2.01 o
   1   5   1     6503.40     6462.51     91.25 o
   2   5   1       86.70       97.36      3.53 o
   3   5   1     1614.33     1564.53     30.04 o
   4   5   1     3314.54     3611.96     78.26 o
   5   5   1        3.70       -2.14      2.32 o
   6   5   1      472.87      460.05     12.78 o
   7   5   1        0.24       14.44     21.45 o
   8   5   1       16.99       27.95      5.20 o
   9   5   1      304.92      310.48     11.61 o
  10   5   1      197.17      209.18      8.77 o
  11   5   1       21.54       22.55      4.58 o
  12   5   1      167.24      171.27      9.55 o
  13   5   1       96.39       98.41      7.78 o
  14   5   1        2.92       -4.06      4.06 o
  15   5   1       37.91       34.02      6.15 o
  16   5   1       22.65       15.81      8.88 o
 -16   6   1       15.79       13.53      5.61 o
 -15   6   1        0.52        5.45      4.80 o
 -14   6   1       47.91       57.89      6.81 o
 -13   6   1        5.86        3.55      6.92 o
 -12   6   1       29.77       16.99      5.44 o
 -11   6   1       39.30       32.87      5.76 o
 -10   6   1        1.87        6.15      4.18 o
  -9   6   1      342.96      349.05     12.72 o
  -8   6   1       93.96       84.11      6.90 o
  -7   6   1       18.71       36.57      4.67 o
  -6   6   1        6.32        6.09      3.03 o
  -5   6   1       72.11       71.87      5.31 o
  -4   6   1    16582.19    16779.52    241.89 o
  -3   6   1      163.86      157.39      4.19 o
  -2   6   1      265.27      252.46      4.46 o
  -1   6   1      137.16      146.77      3.48 o
   0   6   1      256.47      290.02      5.36 o
   1   6   1      380.44      388.68      7.12 o
   2   6   1     1928.10     1838.06     23.79 o
   3   6   1     2812.05     2861.42     39.22 o
   4   6   1       17.34       17.05      3.29 o
   5   6   1      485.05      439.12     14.43 o
   6   6   1       77.96       92.61      9.68 o
   7   6   1       56.61       58.20      5.59 o
   8   6   1      363.15      382.44     12.90 o
   9   6   1       53.10       47.83      5.97 o
  10   6   1      118.91       95.91      6.95 o
  11   6   1       30.87       30.16      4.87 o
  12   6   1        5.88        1.42      3.85 o
  13   6   1        1.62       -0.78      4.45 o
  14   6   1        0.90        1.48      4.56 o
  15   6   1        1.46       -5.34      5.71 o
  16   6   1        4.24       -2.60      5.62 o
 -16   7   1        1.36        3.53      5.52 o
 -15   7   1        6.97        6.15      5.26 o
 -14   7   1        4.08        0.65      4.57 o
 -13   7   1        0.01       -0.17      4.02 o
 -12   7   1        9.29       -1.24      7.09 o
 -11   7   1        0.20        8.80      4.59 o
 -10   7   1        5.07        6.28      4.43 o
  -9   7   1        0.80       -2.95      3.64 o
  -8   7   1       23.36       11.85      5.57 o
  -7   7   1      265.34      269.19     12.25 o
  -6   7   1       56.99       59.59      6.47 o
  -5   7   1      903.69      849.45     19.68 o
  -4   7   1     7114.15     7268.60     96.39 o
  -3   7   1       24.66       24.21      2.30 o
  -2   7   1      433.58      416.87      6.67 o
  -1   7   1      207.03      239.59      4.64 o
   0   7   1       59.45       57.82      2.66 o
   1   7   1     2702.31     2884.63     33.82 o
   2   7   1      135.71      154.90      3.36 o
   3   7   1      750.35      776.59     10.47 o
   4   7   1        0.28       10.06      3.11 o
   5   7   1     1198.42     1213.08     26.01 o
   6   7   1        2.44        0.32      2.25 o
   7   7   1      200.82      186.47     19.27 o
   8   7   1      679.75      713.81     19.03 o
   9   7   1       23.71       24.65      4.49 o
  10   7   1       11.36        7.12      3.88 o
  11   7   1       52.77       50.18      5.81 o
  12   7   1       16.14       12.26      4.54 o
  13   7   1        0.39       -0.52      4.54 o
  14   7   1        9.46        4.36      4.68 o
  15   7   1        0.12        8.45      5.86 o
 -15   8   1        1.32       -1.37      5.81 o
 -14   8   1        0.27        5.20      4.88 o
 -13   8   1        0.09        2.07      4.43 o
 -12   8   1       53.10       53.46      7.26 o
 -11   8   1       11.11        2.45      4.58 o
 -10   8   1        0.13       -3.69      3.92 o
  -9   8   1      163.34      156.84      9.91 o
  -8   8   1       32.99       31.25      5.58 o
  -7   8   1       55.11       62.68      6.51 o
  -6   8   1      187.69      128.24      7.57 o
  -5   8   1       45.39       63.96      5.55 o
  -4   8   1      558.92      550.61     10.18 o
  -3   8   1      102.36       67.05      3.08 o
  -2   8   1        3.06        3.20      1.20 o
  -1   8   1      203.61      178.46      4.06 o
   0   8   1      751.34      787.99      9.65 o
   1   8   1      163.72      157.62      4.71 o
   2   8   1       49.91       56.56      2.43 o
   3   8   1      972.66      944.04     11.94 o
   4   8   1     1106.06     1083.54     23.75 o
   5   8   1       51.75       50.14      5.16 o
   6   8   1       28.28       36.81      6.19 o
   7   8   1       33.27       42.08      5.73 o
   8   8   1       54.81       40.07      5.17 o
   9   8   1        0.96        0.46      3.33 o
  10   8   1       46.07       46.87      5.76 o
  11   8   1       59.83       66.55      6.62 o
  12   8   1        3.71        0.30      4.04 o
  13   8   1       17.76        7.63      4.98 o
  14   8   1        0.34       -1.97      4.56 o
  15   8   1        0.20       -1.80      4.92 o
 -15   9   1        0.11        1.74      5.16 o
 -14   9   1        0.00       -0.04      4.80 o
 -13   9   1        0.39        2.61      4.55 o
 -12   9   1        0.93       -0.05      4.23 o
 -11   9   1        4.70        3.45      4.90 o
 -10   9   1        0.23       -3.89      4.12 o
  -9   9   1       31.18       38.18      7.67 o
  -8   9   1      200.68      192.25      9.96 o
  -7   9   1       21.19       28.54      5.37 o
  -6   9   1     1397.34     1401.01     30.68 o
  -5   9   1      420.45      396.06     12.53 o
  -4   9   1      254.94      273.85      7.02 o
  -3   9   1       56.25       67.55      3.28 o
  -2   9   1       21.40       24.96      2.19 o
  -1   9   1      829.67      893.09     10.93 o
   0   9   1       40.94       44.23      2.19 o
   1   9   1        4.34        2.23      1.27 o
   2   9   1      134.02      152.62      3.74 o
   3   9   1       21.84       21.82      2.00 o
   4   9   1      699.38      691.52     13.28 o
   5   9   1      120.16      137.39      7.02 o
   6   9   1     2115.56     2225.51     93.75 o
   7   9   1      237.57      238.89      9.64 o
   8   9   1       14.17       18.11      4.28 o
   9   9   1        4.80        1.36      5.68 o
  10   9   1        4.17        2.71      4.09 o
  11   9   1       10.96       12.47      4.53 o
  12   9   1       57.07       67.55      7.13 o
  13   9   1        2.38        5.98      5.04 o
  14   9   1        7.80       19.50      5.87 o
  15   9   1        0.24       11.26      5.87 o
 -14  10   1        2.97        0.52      4.98 o
 -13  10   1        2.67        2.03      4.86 o
 -12  10   1       45.72       53.01      6.75 o
 -11  10   1       15.70       12.41      4.60 o
 -10  10   1        3.27        4.40      4.69 o
  -9  10   1        0.12        0.80      3.92 o
  -8  10   1       52.88       38.62      6.11 o
  -7  10   1      881.97      829.86     21.78 o
  -6  10   1      486.31      451.21     14.63 o
  -5  10   1     1225.38     1196.47     19.77 o
  -4  10   1      230.51      224.83      6.61 o
  -3  10   1       58.38       73.62      3.60 o
  -2  10   1       19.12       23.98      2.07 o
  -1  10   1       49.08       44.09      2.37 o
   0  10   1       10.18       12.37      1.59 o
   1  10   1       19.87       19.37      1.85 o
   2  10   1      531.30      543.20      8.93 o
   3  10   1      396.88      356.66      7.63 o
   4  10   1      152.25      160.82      5.25 o
   5  10   1        3.00        1.23      2.62 o
   6  10   1        6.61       13.30      4.36 o
   7  10   1       52.10       56.26      5.94 o
   8  10   1       79.08       71.42      6.48 o
   9  10   1       21.24       23.89      4.94 o
  10  10   1       12.03       12.00      4.40 o
  11  10   1        3.78       -1.15      5.08 o
  12  10   1        4.31        8.52      4.97 o
  13  10   1        7.02       10.64      5.50 o
  14  10   1        1.41       -5.02      5.02 o
 -14  11   1        6.65        5.80      5.45 o
 -13  11   1        0.67       -2.68      5.83 o
 -12  11   1        6.92        1.32      4.69 o
 -11  11   1        6.14        7.16      4.78 o
 -10  11   1       12.19       13.45      4.97 o
  -9  11   1        0.31       -1.57      4.33 o
  -8  11   1       46.73       35.57      6.10 o
  -7  11   1      192.03      160.47      9.90 o
  -6  11   1      220.97      232.99      8.63 o
  -5  11   1        6.44       13.89      5.62 o
  -4  11   1       65.83       81.94      4.70 o
  -3  11   1      178.34      211.10      6.38 o
  -2  11   1        0.00        0.15      1.62 o
  -1  11   1       81.71       94.40      3.28 o
   0  11   1        7.41        8.52      1.57 o
   1  11   1        0.30       -1.36      1.36 o
   2  11   1       40.83       43.27      2.91 o
   3  11   1      181.42      172.39      5.55 o
   4  11   1       94.68       86.31      4.57 o
   5  11   1       92.59       90.65      5.70 o
   6  11   1       56.70       47.23      4.55 o
   7  11   1       84.41       84.91      6.91 o
   8  11   1       31.99       23.70      6.71 o
   9  11   1        7.23       19.85      5.08 o
  10  11   1        0.14       -4.00      4.00 o
  11  11   1        0.81       -3.31      4.43 o
  12  11   1        2.60        8.62      5.34 o
  13  11   1        2.59        2.08      5.01 o
 -13  12   1        0.84        0.98      4.88 o
 -12  12   1        3.00       -4.23      4.88 o
 -11  12   1       27.76       46.51      6.76 o
 -10  12   1       51.98       59.38      8.26 o
  -9  12   1       44.92       44.19      6.34 o
  -8  12   1      102.69       91.00      6.32 o
  -7  12   1      101.27      106.18      7.03 o
  -6  12   1        3.85        9.99      3.51 o
  -5  12   1      413.28      395.72      9.76 o
  -4  12   1        6.55        6.56      2.80 o
  -3  12   1        7.68        0.86      2.62 o
  -2  12   1        5.79        4.15      1.91 o
  -1  12   1      339.57      286.56      5.33 o
   0  12   1        0.00       -1.53      1.53 o
   1  12   1       76.44       71.29      3.07 o
   2  12   1        0.29        3.14      2.11 o
   3  12   1       40.76       36.97      3.30 o
   4  12   1      390.02      393.24     15.16 o
   5  12   1      119.39      121.01      6.52 o
   6  12   1        0.82        1.47      2.97 o
   7  12   1       50.04       39.76      4.67 o
   8  12   1      105.45       97.92      6.58 o
   9  12   1       13.80        2.99      3.98 o
  10  12   1       15.95       13.61      5.21 o
  11  12   1       52.06       60.71      7.22 o
  12  12   1        1.61        5.75      5.16 o
  13  12   1        0.61        6.53      5.62 o
 -12  13   1        7.39        9.18      5.32 o
 -11  13   1        1.07       -2.04      4.75 o
 -10  13   1       72.58       95.39      8.51 o
  -9  13   1       35.70       25.11      5.74 o
  -8  13   1      100.78       83.29      6.24 o
  -7  13   1        1.81        3.45      3.28 o
  -6  13   1       13.79        8.77      3.59 o
  -5  13   1        4.03        5.10      2.74 o
  -4  13   1       25.97       28.22      3.38 o
  -3  13   1      173.48      169.91      6.04 o
  -2  13   1       62.84       61.97      3.49 o
  -1  13   1        0.07        1.05      1.87 o
   0  13   1      634.59      605.32     10.54 o
   1  13   1        2.07        2.10      1.96 o
   2  13   1       48.50       52.79      3.54 o
   3  13   1      264.53      255.13      7.03 o
   4  13   1       11.72        5.47      3.25 o
   5  13   1       28.16       37.45      4.34 o
   6  13   1        0.05       -3.03      3.03 o
   7  13   1       14.36       14.25      4.00 o
   8  13   1       24.50       18.64      4.35 o
   9  13   1       70.63       74.85      6.32 o
  10  13   1        4.97        1.95      4.02 o
  11  13   1        0.01       -2.83      4.64 o
  12  13   1        1.70        2.92      5.32 o
 -11  14   1        0.02        1.05      5.06 o
 -10  14   1        0.00        0.41      4.86 o
  -9  14   1        0.25       -0.02      4.77 o
  -8  14   1       15.52       17.58      6.88 o
  -7  14   1       35.17       47.43      7.80 o
  -6  14   1       19.98       22.79      4.91 o
  -5  14   1      123.31      126.08      6.90 o
  -4  14   1       23.77       16.90      3.24 o
  -3  14   1      271.14      261.78      6.81 o
  -2  14   1      134.96      143.40      5.11 o
  -1  14   1        0.30       -1.45      1.94 o
   0  14   1       20.43       17.00      2.61 o
   1  14   1       12.73       10.21      2.37 o
   2  14   1        3.25        4.27      2.32 o
   3  14   1       65.38       66.04      4.47 o
   4  14   1       21.22       15.91      3.16 o
   5  14   1        3.41        2.31      3.13 o
   6  14   1        0.05        3.35      3.24 o
   7  14   1       58.95       55.25      7.18 o
   8  14   1        5.46        7.26      3.99 o
   9  14   1       27.61       30.17      5.22 o
  10  14   1       12.78       10.41      4.58 o
  11  14   1        9.57       15.40      6.06 o
 -10  15   1       75.31       78.05     10.88 o
  -9  15   1       36.76       47.78      8.76 o
  -8  15   1       16.44       15.92      5.31 o
  -7  15   1       20.67       15.76      5.03 o
  -6  15   1        0.52        4.00      4.20 o
  -5  15   1        2.24        1.79      3.84 o
  -4  15   1       36.93       38.48      4.10 o
  -3  15   1       15.38       11.58      3.10 o
  -2  15   1      185.00      178.79      6.96 o
  -1  15   1        0.38       -0.87      3.47 o
   0  15   1       17.22       22.51      4.32 o
   1  15   1        3.30        2.45      2.79 o
   2  15   1       26.80       33.41      3.84 o
   3  15   1      125.86      109.42      5.26 o
   4  15   1        0.22        1.41      3.15 o
   5  15   1        0.03       -1.26      3.21 o
   6  15   1       14.17       11.08      3.89 o
   7  15   1        5.87        8.88      4.79 o
   8  15   1       36.75       48.53      6.85 o
   9  15   1       16.53       15.27      5.88 o
  10  15   1        0.04        6.06      5.69 o
  -9  16   1        7.33        9.22      6.85 o
  -8  16   1        4.84        4.67      6.47 o
  -7  16   1        0.04       -0.31      5.77 o
  -6  16   1        2.01        7.36      5.67 o
  -5  16   1       16.33       23.41      6.49 o
  -4  16   1       55.44       51.12      5.97 o
  -3  16   1        1.02        1.37      3.29 o
  -2  16   1      155.79      171.00     15.28 o
  -1  16   1       19.11       20.30      5.24 o
   0  16   1       75.96       85.38      6.18 o
   1  16   1        2.40       -1.44      3.28 o
   2  16   1        5.37        8.69      5.66 o
   3  16   1        6.55       10.39      3.65 o
   4  16   1        1.58        5.74      3.60 o
   5  16   1       10.80       17.04      4.93 o
   6  16   1        0.25       11.65      4.83 o
   7  16   1        2.43        0.47      4.77 o
   8  16   1        8.96       26.32      7.24 o
   9  16   1        3.33       -3.13      4.75 o
  -8  17   1        9.00       17.65      7.95 o
  -7  17   1        1.67        3.53     10.73 o
  -6  17   1        5.51        8.76      6.07 o
  -5  17   1        2.52        6.08      5.74 o
  -4  17   1        4.72       10.90      5.83 o
  -3  17   1        1.12       13.18      9.11 o
  -2  17   1       21.69       27.53     10.33 o
  -1  17   1        0.18       -1.27      5.46 o
   0  17   1        1.59       15.09      6.21 o
   1  17   1        2.85        8.83      5.72 o
   2  17   1        1.32        8.54      5.51 o
   3  17   1      103.71      103.12      8.64 o
   4  17   1        2.69        8.20      6.45 o
   5  17   1        3.04       12.35      4.50 o
   6  17   1        3.84        7.57      5.69 o
   7  17   1        1.41       -0.09      7.24 o
   8  17   1        0.03       19.20      8.35 o
  -6  18   1        4.45        3.18      6.98 o
  -5  18   1        0.26        4.89      9.32 o
  -4  18   1        1.54       17.94     10.84 o
  -3  18   1        0.21        7.75     10.14 o
  -2  18   1       36.11       49.29     12.56 o
  -1  18   1       23.81       27.14     10.56 o
   0  18   1       89.29       59.62     17.64 o
   1  18   1       31.67       34.82     10.43 o
   5  18   1        4.88       15.64      9.95 o
   6  18   1       14.85       46.69     36.64 o
 -17   0   2        2.79       -5.74      9.95 o
 -16   0   2        1.50       -3.21      9.04 o
 -15   0   2        3.52       -1.67      9.02 o
 -14   0   2       34.93       36.70     11.57 o
 -13   0   2      303.25      295.94     22.40 o
 -12   0   2        0.15        5.24      5.31 o
 -11   0   2        9.05        7.22      7.05 o
 -10   0   2     1287.16     1372.92     36.29 o
  -9   0   2       74.88       86.42      7.57 o
  -8   0   2       20.84       26.14      4.50 o
  -7   0   2      577.10      590.84     17.29 o
  -6   0   2     5070.12     4851.56    105.03 o
  -5   0   2       52.35       39.97     12.45 o
  -4   0   2       32.30       51.43      3.59 o
  -3   0   2      383.65      407.21     16.01 o
  -2   0   2      234.29      181.61      9.04 o
  -1   0   2     6678.34     6530.97    198.25 o
   1   0   2    11408.68    10345.00    216.08 o
   2   0   2    15451.57    14681.79    252.07 o
   3   0   2      136.44      115.94      4.59 o
   4   0   2     2015.69     2001.06     36.79 o
   5   0   2      731.43      678.84     14.73 o
   6   0   2     2408.34     2176.69     50.04 o
   7   0   2       11.25       14.75      2.89 o
   8   0   2        0.10       11.42      4.56 o
   9   0   2      317.69      335.72     12.97 o
  10   0   2      168.18      176.24      8.24 o
  11   0   2        5.36        9.39      4.16 o
  12   0   2       57.41       52.54     11.82 o
  13   0   2       29.32       26.01     10.55 o
  14   0   2        3.50        0.09      7.68 o
  15   0   2       11.69       11.05      9.42 o
  16   0   2        8.39        3.66      9.90 o
 -17   1   2        0.43       -4.32      6.94 o
 -16   1   2        0.03        6.38      6.89 o
 -15   1   2       17.93        8.98      7.30 o
 -14   1   2       29.99       34.23      7.62 o
 -13   1   2      156.37      154.02     10.25 o
 -12   1   2       33.47       33.78      5.95 o
 -11   1   2       80.62       83.17      5.98 o
 -10   1   2      568.20      555.95     13.35 o
  -9   1   2      106.85      110.47      5.71 o
  -8   1   2      744.06      741.08     15.00 o
  -7   1   2        1.27        1.72      1.94 o
  -6   1   2      819.00      835.37     15.32 o
  -5   1   2       63.10       58.72      6.67 o
  -4   1   2     2607.01     2512.51     45.11 o
  -3   1   2     4677.80     4500.45     67.59 o
  -2   1   2     1113.33     1297.43     24.21 o
  -1   1   2    12387.84    11305.75    163.21 o
   0   1   2      209.06      202.15      3.88 o
   1   1   2    13402.64    12127.28    180.08 o
   2   1   2     2466.43     2756.92     37.51 o
   3   1   2      226.20      250.79      4.50 o
   4   1   2     3123.66     3032.24     66.94 o
   5   1   2       17.50       20.31      2.14 o
   6   1   2      453.22      494.21      9.33 o
   7   1   2       15.24       15.51      1.92 o
   8   1   2     1534.48     1544.17     24.35 o
   9   1   2        2.81        0.53      1.68 o
  10   1   2       11.31        9.79      2.78 o
  11   1   2       33.76       33.64      4.71 o
  12   1   2       79.30       85.59      6.70 o
  13   1   2        0.57        9.75      6.16 o
  14   1   2        1.48        5.39      5.72 o
  15   1   2        0.42       -2.89      6.27 o
  16   1   2        9.03       -0.94      6.54 o
 -17   2   2        3.38       -6.66     11.05 o
 -16   2   2        0.64       -2.57      6.54 o
 -15   2   2        3.25       -5.13      5.93 o
 -14   2   2       18.31       17.27      5.75 o
 -13   2   2       15.13        8.27      5.02 o
 -12   2   2      279.30      266.63     11.47 o
 -11   2   2        6.01        6.88      5.66 o
 -10   2   2       50.06       43.00      4.58 o
  -9   2   2       21.23       27.62      3.98 o
  -8   2   2      111.05       91.70      4.85 o
  -7   2   2        1.05        3.38      2.01 o
  -6   2   2        3.17        4.48      1.81 o
  -5   2   2       71.61       87.10      3.90 o
  -4   2   2      585.12      620.11     21.77 o
  -3   2   2     2908.16     2864.85     50.70 o
  -2   2   2     7729.33     7907.45    165.16 o
  -1   2   2    11860.48     4401.81    129.24 o
   0   2   2       32.80       27.00      2.14 o
   1   2   2    12628.75    11770.22    203.03 o
   2   2   2    10219.08    10035.69    150.27 o
   3   2   2      679.29      630.56     11.32 o
   4   2   2      135.52      120.63      3.70 o
   5   2   2     1125.11     1049.93     16.32 o
   6   2   2      243.41      300.46      6.06 o
   7   2   2      960.83      921.34     14.14 o
   8   2   2      293.52      288.44      9.45 o
   9   2   2       55.86       62.30      4.09 o
  10   2   2        4.39        3.25      3.39 o
  11   2   2      202.78      226.77      9.68 o
  12   2   2       17.93       17.71      4.47 o
  13   2   2        8.79        9.14      4.48 o
  14   2   2      132.38      136.70     12.76 o
  15   2   2        8.67       10.60     12.38 o
  16   2   2        0.50        0.87      6.94 o
 -17   3   2        3.07       -2.28      7.12 o
 -16   3   2        0.77       -1.96      6.93 o
 -15   3   2       37.36       33.28      6.78 o
 -14   3   2       10.93       12.89      5.43 o
 -13   3   2        7.89        6.98      4.94 o
 -12   3   2        8.52        2.57      4.38 o
 -11   3   2      355.12      364.49     13.03 o
 -10   3   2      497.50      514.28     15.37 o
  -9   3   2      267.59      264.04      9.11 o
  -8   3   2      219.63      222.22      7.80 o
  -7   3   2       20.92       26.30      3.07 o
  -6   3   2       51.84       56.13      3.59 o
  -5   3   2     3926.59     4008.60     71.37 o
  -4   3   2      840.89      793.63     15.92 o
  -3   3   2      562.46      162.72      9.20 o
  -2   3   2    48709.80    45843.46    595.15 o
  -1   3   2     1603.47     1481.38     19.17 o
   0   3   2       26.91       37.08      1.34 o
   1   3   2     2940.88     2717.44     37.24 o
   2   3   2    25485.17    11973.71    362.98 o
   4   3   2      959.72      909.75     14.23 o
   5   3   2      250.69      256.20      5.86 o
   6   3   2      300.14      287.50      5.78 o
   7   3   2       31.43       32.35      2.46 o
   8   3   2       85.48       87.11      3.83 o
   9   3   2        4.85        4.56      3.12 o
  10   3   2      274.54      272.62      9.55 o
  11   3   2       50.36       46.13      5.99 o
  12   3   2       55.06       53.49      5.77 o
  13   3   2        0.19        5.36      3.98 o
  14   3   2        1.61        8.73      5.02 o
  15   3   2        0.90        5.79      6.63 o
  16   3   2        0.14       -6.05      6.58 o
 -16   4   2       13.72        9.37      7.50 o
 -15   4   2       15.26       12.45      5.13 o
 -14   4   2        5.04        6.17      4.98 o
 -13   4   2        0.15        1.20      4.33 o
 -12   4   2        1.50       -1.81      4.08 o
 -11   4   2        0.47        4.08      3.96 o
 -10   4   2      120.99      111.09      8.07 o
  -9   4   2        1.73        2.81      2.74 o
  -8   4   2        0.04       -0.87      1.78 o
  -7   4   2      699.90      738.08     14.50 o
  -6   4   2       73.55       91.80      4.01 o
  -5   4   2     1518.57     1707.40     28.00 o
  -4   4   2      601.84      241.91     11.25 o
  -3   4   2       72.58       74.32      4.08 o
  -2   4   2    18996.39    18671.39    241.51 o
  -1   4   2     1077.19     1044.34     12.51 o
   0   4   2      322.29      365.02      4.81 o
   1   4   2      882.46      923.34     11.35 o
   2   4   2      429.09      513.72     10.87 o
   4   4   2       98.29      114.50      4.70 o
   5   4   2     3140.52     3152.75     50.33 o
   6   4   2      747.63      842.15     18.69 o
   7   4   2        0.01        0.35      1.78 o
   8   4   2        4.89        5.06      2.92 o
   9   4   2       12.96       10.98      3.76 o
  10   4   2      146.75      140.70      7.90 o
  11   4   2       42.20       42.19      6.45 o
  12   4   2        0.05        5.19      3.94 o
  13   4   2        2.30       -0.72      3.91 o
  14   4   2        4.28        6.07      5.16 o
  15   4   2        1.45        2.90      6.90 o
  16   4   2        0.09       -6.16      6.16 o
 -16   5   2        0.26       -0.40      4.93 o
 -15   5   2        0.33       -1.87      4.54 o
 -14   5   2        4.47        0.97      8.14 o
 -13   5   2        0.72        4.61      4.68 o
 -12   5   2       42.45       42.36      6.25 o
 -11   5   2      156.35      154.40      9.74 o
 -10   5   2       38.77       35.60      5.62 o
  -9   5   2      720.55      737.57     19.33 o
  -8   5   2       51.00       48.61      9.96 o
  -7   5   2        0.24        0.01      1.69 o
  -6   5   2       23.62       31.37      3.19 o
  -5   5   2      448.76      392.29      9.35 o
  -4   5   2     3957.59     4113.22     61.91 o
  -3   5   2     1130.02     1198.99     19.37 o
  -2   5   2      201.60      215.77      6.11 o
  -1   5   2     1563.83     1656.32     21.21 o
   0   5   2     1063.79     1065.63     14.14 o
   1   5   2      498.37      185.97     10.62 o
   2   5   2      123.94      183.73      5.10 o
   3   5   2     2553.11     2388.80     38.49 o
   5   5   2      115.33      132.95      7.55 o
   6   5   2       72.04       66.81      4.69 o
   7   5   2      130.93      131.31      6.54 o
   8   5   2       22.64       18.74      3.75 o
   9   5   2      373.93      353.74     12.69 o
  10   5   2        5.84        4.83      3.67 o
  11   5   2       48.71       44.14      5.46 o
  12   5   2       10.73       10.37      4.22 o
  13   5   2        2.41        5.20      4.19 o
  14   5   2       11.51        7.70      4.86 o
  15   5   2        3.93        3.95      4.80 o
  16   5   2        0.97       -1.40      6.63 o
 -16   6   2        1.63        5.13      5.14 o
 -15   6   2        7.18       14.79      5.35 o
 -14   6   2       67.79       70.12      8.45 o
 -13   6   2        2.25        4.70      4.85 o
 -12   6   2        6.10        3.60      4.64 o
 -11   6   2      262.60      254.13     18.10 o
 -10   6   2        6.05       15.55      4.58 o
  -9   6   2      930.45      943.71     23.20 o
  -8   6   2        0.07        5.02      3.52 o
  -7   6   2       10.39        8.42      3.20 o
  -6   6   2       68.08       83.82      7.04 o
  -5   6   2     1310.48     1371.35     23.43 o
  -4   6   2     8094.52     7824.20    103.16 o
  -3   6   2      341.90      277.66      6.74 o
  -2   6   2       51.86      126.03     10.61 o
  -1   6   2      208.50      180.43      3.60 o
   0   6   2       36.34       40.25      2.25 o
   1   6   2       67.47       85.79      2.39 o
   2   6   2       40.72      109.91      7.47 o
   3   6   2        7.28        0.94      1.80 o
   4   6   2     3700.31     4057.51     63.88 o
   6   6   2       43.35       43.38      4.19 o
   7   6   2       33.17       32.24      4.12 o
   8   6   2       78.82      103.90      6.68 o
   9   6   2       27.23       31.39      4.55 o
  10   6   2       18.31       19.95      4.25 o
  11   6   2        8.19        1.00      3.61 o
  12   6   2        0.97        2.65      4.15 o
  13   6   2       11.44       12.06      4.62 o
  14   6   2       14.29       16.63      5.43 o
  15   6   2       35.09       48.46      6.91 o
  16   6   2       10.30        3.13     12.51 o
 -16   7   2       15.05       25.29      6.77 o
 -15   7   2        2.53        7.75      5.35 o
 -14   7   2        0.70        0.45      5.34 o
 -13   7   2        7.26        3.85      4.89 o
 -12   7   2       26.49       20.56      5.58 o
 -11   7   2      139.13      123.20      9.59 o
 -10   7   2        0.60        2.54      4.08 o
  -9   7   2        0.00       -2.84      3.42 o
  -8   7   2       25.62       17.23      4.62 o
  -7   7   2     1043.99     1057.07     28.72 o
  -6   7   2       90.19       95.33      7.62 o
  -5   7   2     2274.15     2190.70     35.57 o
  -4   7   2       14.02       31.75      3.20 o
  -3   7   2      513.59      554.78      9.91 o
  -2   7   2      252.69      262.04      6.34 o
  -1   7   2     2641.54     2781.62     34.59 o
   0   7   2      200.80      201.74      4.50 o
   1   7   2     1063.90      975.00     14.11 o
   2   7   2       36.27       42.99      2.26 o
   3   7   2     1539.92     1501.05     18.89 o
   4   7   2       37.33       97.34     11.61 o
   5   7   2      104.62       87.04      5.43 o
   6   7   2        1.38        1.64      1.57 o
   7   7   2        0.12       -2.84      2.84 o
   8   7   2       25.21       23.49      4.27 o
   9   7   2        9.88        6.64      3.64 o
  10   7   2       11.88        2.80      3.88 o
  11   7   2        4.86        4.99      3.92 o
  12   7   2       37.34       42.06      5.86 o
  13   7   2        0.09       -0.49      4.67 o
  14   7   2        0.13       -0.56      4.61 o
  15   7   2       18.73       35.26      8.17 o
 -15   8   2        1.29       -6.04      6.73 o
 -14   8   2       10.65        9.93      5.11 o
 -13   8   2       20.67       25.32      6.61 o
 -12   8   2       16.31       15.67      5.93 o
 -11   8   2        3.92        5.75      4.47 o
 -10   8   2        9.45        9.70      4.43 o
  -9   8   2      641.64      625.02     18.12 o
  -8   8   2       68.23       68.79      6.73 o
  -7   8   2      185.76      163.80      9.69 o
  -6   8   2      260.85      230.28      9.45 o
  -5   8   2        2.86       12.10      3.05 o
  -4   8   2      208.70      191.36      5.44 o
  -3   8   2     1507.27     1360.18     17.29 o
  -2   8   2       25.29       25.99      1.98 o
  -1   8   2       18.21       19.27      1.53 o
   0   8   2       45.70       55.21      2.25 o
   1   8   2      310.86      330.77      7.47 o
   2   8   2      389.45      424.10      7.07 o
   3   8   2       54.21       65.23      2.57 o
   4   8   2      543.17      518.83     12.45 o
   5   8   2      147.41      159.37      6.90 o
   6   8   2      551.46      572.79     18.97 o
   7   8   2       48.14       45.36      5.12 o
   8   8   2       13.83       17.91      4.34 o
   9   8   2        0.32        2.07      3.32 o
  10   8   2       23.39       24.00      4.59 o
  11   8   2        0.01       -0.71      3.69 o
  12   8   2       26.47       28.18      6.33 o
  13   8   2        8.03        4.77      5.17 o
  14   8   2        5.58        9.76      5.80 o
  15   8   2        1.69       -1.06      6.65 o
 -15   9   2       15.51       19.99      6.18 o
 -14   9   2        4.20        5.77      4.96 o
 -13   9   2        5.58        5.15      5.55 o
 -12   9   2       62.14       67.54      8.18 o
 -11   9   2        3.94        0.36      5.21 o
 -10   9   2        1.68       -1.92      4.03 o
  -9   9   2        5.06        6.46      4.47 o
  -8   9   2        6.59        7.12      4.50 o
  -7   9   2        1.22        2.14      4.50 o
  -6   9   2     2217.47     2106.28     42.54 o
  -5   9   2      324.56      308.84      9.08 o
  -4   9   2      663.42      618.64     11.94 o
  -3   9   2      207.05      210.46      4.87 o
  -2   9   2      388.53      404.16      6.99 o
  -1   9   2      282.20      283.10      4.92 o
   0   9   2      115.90      142.95      3.45 o
   1   9   2      454.46      471.86     11.72 o
   2   9   2       90.84       84.86      3.03 o
   3   9   2      208.24      193.49      4.21 o
   4   9   2       58.78       62.83      4.29 o
   5   9   2        4.18        8.29      3.40 o
   6   9   2      433.84      434.15     12.39 o
   7   9   2      195.51      189.05      9.05 o
   8   9   2      201.84      197.78      9.21 o
   9   9   2        3.22        0.95      3.81 o
  10   9   2        5.90       11.84      5.20 o
  11   9   2        5.65       -1.57      3.87 o
  12   9   2        0.04       -4.01      4.01 o
  13   9   2        7.06        7.55      4.99 o
  14   9   2        9.74       10.26      5.66 o
 -14  10   2        0.46       -0.95      4.85 o
 -13  10   2        4.84       -4.69      4.75 o
 -12  10   2        1.51       -4.30      4.93 o
 -11  10   2       11.31       16.39      5.67 o
 -10  10   2       10.60        8.97      5.09 o
  -9  10   2        7.00        5.23      4.38 o
  -8  10   2      437.82      410.16     14.31 o
  -7  10   2       55.74       46.47      6.35 o
  -6  10   2      398.43      402.83     19.72 o
  -5  10   2      429.59      411.39     10.56 o
  -4  10   2      793.70      794.08     14.20 o
  -3  10   2       28.79       41.16      2.77 o
  -2  10   2        6.71       31.91      3.00 o
  -1  10   2       38.05       37.61      2.24 o
   0  10   2      521.62      504.20      7.38 o
   1  10   2       98.01       98.46      3.49 o
   2  10   2     2151.32     2114.01     26.18 o
   3  10   2        8.59       13.85      2.40 o
   4  10   2      586.62      536.44     11.67 o
   5  10   2      140.27      128.00      6.31 o
   6  10   2     1008.22      959.16     20.83 o
   7  10   2        2.21       -0.59      4.95 o
   8  10   2       20.19       11.61      4.06 o
   9  10   2        2.55       -3.18      3.50 o
  10  10   2       11.62       12.37      4.62 o
  11  10   2       42.05       47.76      6.34 o
  12  10   2        0.10       -0.34      4.49 o
  13  10   2       12.69       23.74      6.06 o
  14  10   2        3.93        4.91      8.70 o
 -14  11   2        0.03        4.15      5.60 o
 -13  11   2        1.91       -4.63      4.63 o
 -12  11   2       19.25       21.14      5.65 o
 -11  11   2        0.79       -3.09      4.70 o
 -10  11   2        0.27       -2.64      4.48 o
  -9  11   2        7.19        9.38      4.94 o
  -8  11   2      258.53      242.38     11.48 o
  -7  11   2       11.63       20.45      5.08 o
  -6  11   2      419.14      424.52     11.75 o
  -5  11   2      445.01      404.19     10.91 o
  -4  11   2        0.15        5.28      2.68 o
  -3  11   2        3.86       -2.07      2.07 o
  -2  11   2       53.60       52.95      3.33 o
  -1  11   2        0.00       -1.43      1.43 o
   0  11   2        0.03       -1.43      1.43 o
   1  11   2       10.49       10.79      2.33 o
   2  11   2       30.71       29.61      2.86 o
   3  11   2        7.16        5.30      2.29 o
   4  11   2       35.59       41.11      4.18 o
   5  11   2      665.85      609.86     13.23 o
   6  11   2        7.41       -1.43      3.01 o
   7  11   2      218.71      191.96      9.43 o
   8  11   2        1.82       -1.02      3.70 o
   9  11   2        1.13       -1.86      5.18 o
  10  11   2       11.70        6.90      4.50 o
  11  11   2        4.14        4.60      4.73 o
  12  11   2       19.76       17.75      5.73 o
  13  11   2        2.27        2.79      5.19 o
 -13  12   2        2.43       12.38      5.73 o
 -12  12   2       14.65       15.83      5.53 o
 -11  12   2        0.00       -1.70      5.84 o
 -10  12   2        0.01        0.61      4.99 o
  -9  12   2       31.47       33.22      6.56 o
  -8  12   2      715.31      685.98     16.82 o
  -7  12   2        4.56        7.00      3.83 o
  -6  12   2       65.38       59.06      5.31 o
  -5  12   2      211.39      220.27      7.28 o
  -4  12   2      425.97      383.57     11.81 o
  -3  12   2       15.43       12.50      2.77 o
  -2  12   2        6.94        5.86      2.05 o
  -1  12   2       13.76       14.04      2.01 o
   0  12   2       93.37       92.94      3.43 o
   1  12   2       18.69       20.03      2.20 o
   2  12   2       23.43       26.08      2.95 o
   3  12   2        6.47        4.21      2.37 o
   4  12   2      528.67      534.52     12.22 o
   5  12   2      159.79      160.48      7.27 o
   6  12   2       78.53       63.67      5.25 o
   7  12   2       18.94       17.02      3.91 o
   8  12   2       92.43       92.05      6.48 o
   9  12   2       13.71       14.09      4.88 o
  10  12   2       17.77       12.63      5.11 o
  11  12   2        0.35       -1.39      4.45 o
  12  12   2        0.00       -0.90      4.90 o
  13  12   2        5.40        7.73      6.65 o
 -12  13   2       15.07       14.39      5.95 o
 -11  13   2        6.67        7.41      5.05 o
 -10  13   2        0.06       -4.46      4.46 o
  -9  13   2       52.52       53.56      6.92 o
  -8  13   2       50.43       55.84      7.40 o
  -7  13   2        0.00       -3.88      3.88 o
  -6  13   2       50.42       47.73      6.48 o
  -5  13   2        6.23       11.78      3.71 o
  -4  13   2        4.66       10.71      2.92 o
  -3  13   2       87.22       98.52      4.79 o
  -2  13   2       77.92       72.75      3.68 o
  -1  13   2       63.68       55.23      3.10 o
   0  13   2       92.43       90.49      3.58 o
   1  13   2        5.07        3.63      2.01 o
   2  13   2       11.67       13.00      2.49 o
   3  13   2       22.35       32.01      3.38 o
   4  13   2       10.25       10.01      3.19 o
   5  13   2       36.01       34.83      4.40 o
   6  13   2        5.00        2.05      3.37 o
   7  13   2       22.76       25.60      4.32 o
   8  13   2       33.44       34.31      4.87 o
   9  13   2       36.76       45.49      5.53 o
  10  13   2       14.93       14.68      4.78 o
  11  13   2       22.97       18.07      5.87 o
  12  13   2        1.48       -2.00      4.98 o
 -12  14   2        4.43       -1.13     12.90 o
 -11  14   2        0.60       -2.91      6.48 o
 -10  14   2        0.03        8.13     11.41 o
  -9  14   2        2.20        4.64      6.33 o
  -8  14   2        6.02       14.86      5.11 o
  -7  14   2       43.46       41.33      5.88 o
  -6  14   2        8.73        6.44      3.96 o
  -5  14   2      134.79      126.76      7.28 o
  -4  14   2       14.09        7.86      3.38 o
  -3  14   2       66.70       77.42      4.83 o
  -2  14   2       11.00       13.28      2.70 o
  -1  14   2        8.95        4.11      2.32 o
   0  14   2        4.98       11.45      2.58 o
   1  14   2        3.63        1.03      2.29 o
   2  14   2      136.07      136.41      6.51 o
   3  14   2       58.06       56.98      4.20 o
   4  14   2        1.24        4.83      3.18 o
   5  14   2        0.02        0.94      3.98 o
   6  14   2       16.87       17.27      4.09 o
   7  14   2        5.42        2.94      3.57 o
   8  14   2        2.00       -2.36      3.71 o
   9  14   2        6.46        7.93      4.39 o
  10  14   2        2.46        1.25      4.22 o
  11  14   2        2.35        1.88      4.60 o
 -11  15   2       12.05        5.65     11.47 o
 -10  15   2       46.77       59.44      9.55 o
  -9  15   2        1.24        1.58      6.48 o
  -8  15   2       10.10       10.27      6.51 o
  -7  15   2        7.52        1.15      6.31 o
  -6  15   2        2.17       -0.36      5.14 o
  -5  15   2       33.60       32.42      5.21 o
  -4  15   2        0.72        2.43      3.12 o
  -3  15   2      129.02      129.11      6.18 o
  -2  15   2      134.83      123.82      5.55 o
  -1  15   2        9.55        6.62      3.03 o
   0  15   2        2.39        2.46      3.82 o
   1  15   2       25.04       23.04      3.44 o
   2  15   2       50.66       41.91      4.07 o
   3  15   2        7.75       10.34      5.50 o
   4  15   2        5.10        5.38      3.28 o
   5  15   2        2.23       -0.76      3.23 o
   6  15   2        2.19       -1.37      4.27 o
   7  15   2        5.82        8.50      4.17 o
   8  15   2       31.78       37.27      5.49 o
   9  15   2       15.07       14.93      4.80 o
  10  15   2        2.56       -2.66      8.05 o
  -9  16   2        3.46       -1.30      7.37 o
  -8  16   2        0.92        3.96      6.58 o
  -7  16   2       12.65       13.31      6.62 o
  -6  16   2        0.12        2.62      5.67 o
  -5  16   2       39.54       38.99      5.75 o
  -4  16   2        0.06        6.63      4.27 o
  -3  16   2       14.52       17.20      4.39 o
  -2  16   2        1.82        3.59      4.74 o
  -1  16   2       11.21       11.45      4.93 o
   0  16   2        0.13        5.57      3.97 o
   1  16   2        8.66       10.50      4.83 o
   2  16   2       17.99       23.67      3.96 o
   3  16   2        0.62        2.06      3.21 o
   4  16   2        0.33        0.90      3.31 o
   5  16   2       87.72       84.23      6.38 o
   6  16   2       20.22       14.74      5.25 o
   7  16   2        1.24        0.66      4.67 o
   8  16   2        0.00       10.35      5.60 o
   9  16   2       14.93       11.86      6.38 o
  -8  17   2        0.00        4.35      6.66 o
  -7  17   2       10.90        9.35      6.28 o
  -6  17   2        0.44        7.30      6.65 o
  -5  17   2        0.49       -0.02      5.55 o
  -4  17   2        0.24        0.37      4.12 o
  -3  17   2       34.28       41.01      8.55 o
  -2  17   2        0.20        7.75      5.70 o
  -1  17   2       63.93       61.61      6.93 o
   0  17   2      205.06      190.26     10.29 o
   1  17   2       33.57       42.03      7.70 o
   2  17   2        0.31        3.52      5.27 o
   3  17   2       33.07       31.35      5.36 o
   4  17   2        0.39        6.55      4.18 o
   5  17   2       24.50       17.98      4.89 o
   6  17   2        1.33        2.33      6.89 o
   7  17   2        1.27       10.01      5.85 o
  -6  18   2        0.02        9.13      6.45 o
  -5  18   2        8.96       18.01      6.55 o
  -4  18   2        0.08       -0.12      9.81 o
  -3  18   2        0.33       -6.77      7.95 o
  -2  18   2        0.66       14.08      9.68 o
  -1  18   2        4.23       -0.87     11.48 o
   0  18   2        6.09       15.91      6.70 o
   1  18   2       16.64       15.01      6.34 o
   2  18   2        5.57        9.57      6.13 o
   3  18   2        2.54        5.89      5.96 o
   4  18   2        0.87       16.56      5.29 o
   5  18   2        7.56       11.39      5.13 o
   6  18   2        1.52       11.26      5.94 o
  -3  19   2        1.31       15.16     10.83 o
  -2  19   2       42.36       72.73     13.98 o
  -1  19   2        2.41       10.99      9.54 o
   0  19   2      135.56      160.90     19.54 o
 -17   1   3        0.24       -6.29      6.29 o
 -16   1   3        7.32       10.40      7.57 o
 -15   1   3        3.36        4.92      6.48 o
 -14   1   3        0.80        3.35      6.38 o
 -13   1   3      226.27      210.33     11.10 o
 -12   1   3       30.22       43.06      6.32 o
 -11   1   3      126.43      142.08      7.29 o
 -10   1   3      111.04      110.50      6.31 o
  -9   1   3        2.01        2.44      2.59 o
  -8   1   3      200.35      208.41      6.75 o
  -7   1   3      747.00      740.45     14.38 o
  -6   1   3      776.14      764.67     14.33 o
  -5   1   3      390.71      401.78      9.83 o
  -4   1   3     1268.36     1199.08     19.73 o
  -3   1   3       61.28       67.57      3.70 o
  -2   1   3    11223.07    10693.86    138.68 o
  -1   1   3     5392.58     4958.14     71.43 o
   0   1   3    15636.78    14574.53    508.44 o
   1   1   3     1849.97     1770.78     27.15 o
   2   1   3      880.61      901.10     13.38 o
   3   1   3     3396.38     3293.31     45.23 o
   4   1   3      580.38      602.63      9.23 o
   5   1   3     1364.62     1355.75     20.42 o
   6   1   3      737.90      775.32     12.10 o
   7   1   3      261.97      241.79      5.98 o
   8   1   3       50.87       48.36      3.56 o
   9   1   3       50.16       46.91      3.84 o
  10   1   3      650.77      652.41     12.28 o
  11   1   3       71.33       77.61      6.11 o
  12   1   3      116.85      110.87      9.31 o
  13   1   3      109.80      122.23     11.60 o
  14   1   3       11.42       14.65      7.02 o
  15   1   3        3.95       -5.41      5.41 o
  16   1   3        0.54       -5.66      6.16 o
 -17   2   3        0.21       -6.45      8.03 o
 -16   2   3        0.54       -5.52      6.58 o
 -15   2   3        0.44       -6.09      6.09 o
 -14   2   3       22.56       25.89      8.00 o
 -13   2   3      302.83      321.23     12.98 o
 -12   2   3      128.85      136.66      9.28 o
 -11   2   3      416.97      453.11     14.53 o
 -10   2   3       38.39       25.25      3.88 o
  -9   2   3       39.92       38.56      3.92 o
  -8   2   3      276.44      250.47      7.42 o
  -7   2   3        1.42       -0.23      1.84 o
  -6   2   3      237.18      268.84      9.53 o
  -5   2   3      873.79      856.52     17.74 o
  -4   2   3        0.41        1.92      1.55 o
  -3   2   3     1035.68     1012.02     14.64 o
  -2   2   3    16841.75    16059.92    230.81 o
  -1   2   3     7838.81     7502.83     97.51 o
   0   2   3     1294.53     1276.42     19.75 o
   1   2   3     2499.59      856.07     29.41 o
   2   2   3     1936.87     1903.28     26.68 o
   3   2   3     1453.15     1397.02     20.34 o
   4   2   3       35.60       37.26      3.39 o
   5   2   3     2968.82     2952.22     46.85 o
   6   2   3      411.69      403.08      8.13 o
   7   2   3       47.09       29.26      2.77 o
   8   2   3        0.06       -1.09      1.61 o
   9   2   3       65.59       75.34      4.51 o
  10   2   3      222.77      231.69      8.80 o
  11   2   3       18.86       15.48      4.09 o
  12   2   3        0.97        2.15      3.63 o
  13   2   3       34.85       39.19      5.39 o
  14   2   3       27.24       30.00      7.80 o
  15   2   3        2.66       -0.66      6.01 o
  16   2   3       10.65        7.48      7.45 o
 -17   3   3        0.58       -5.96      7.15 o
 -16   3   3        1.38       -6.57      6.57 o
 -15   3   3       12.53       14.27      6.22 o
 -14   3   3       26.87       39.21      7.14 o
 -13   3   3        0.03        2.23      4.51 o
 -12   3   3        0.40       -4.26      5.10 o
 -11   3   3      154.02      170.93      9.60 o
 -10   3   3      678.29      700.19     18.60 o
  -9   3   3      346.50      355.70     10.85 o
  -8   3   3      138.65      129.94      6.58 o
  -7   3   3      694.31      782.45     15.15 o
  -6   3   3       83.16       70.65      3.63 o
  -5   3   3     2518.24     2605.06     47.79 o
  -2   3   3    34450.57    32852.64    574.10 o
  -1   3   3     4910.83     1431.86     44.90 o
   0   3   3       56.37       56.43      2.70 o
   1   3   3      341.23      297.96      6.15 o
   4   3   3       32.38       32.97      9.68 o
   5   3   3      261.53      296.74      7.28 o
   6   3   3      464.90      474.11     11.66 o
   7   3   3      561.70      589.43     11.33 o
   8   3   3      112.82      118.51      5.79 o
   9   3   3        1.53        2.12      3.15 o
  10   3   3       24.66       23.78      4.27 o
  11   3   3       43.18       52.40      5.59 o
  12   3   3        5.68        9.89      3.99 o
  13   3   3        3.65        4.30      4.23 o
  14   3   3        3.20        8.45      5.26 o
  15   3   3        5.96        0.81      6.89 o
  16   3   3        5.90        4.07      9.46 o
 -16   4   3       16.16       12.05     13.33 o
 -15   4   3       11.97       21.65      6.51 o
 -14   4   3        0.05       -4.08      4.08 o
 -13   4   3       15.12       17.42      5.26 o
 -12   4   3        8.69       16.39      5.16 o
 -11   4   3       12.09        5.65      5.08 o
 -10   4   3        2.78        2.55      4.01 o
  -9   4   3      354.67      310.08     13.50 o
  -8   4   3      175.09      164.10      6.55 o
  -7   4   3      305.22      313.70      8.99 o
  -6   4   3      245.65      287.93     17.58 o
  -5   4   3        5.44       13.63      2.33 o
  -4   4   3      195.57      111.70      6.79 o
  -2   4   3        3.88       28.68      5.09 o
  -1   4   3        6.24        8.42      1.95 o
   0   4   3     1330.11     1439.55     16.73 o
   1   4   3      241.45      195.49      5.91 o
   4   4   3       85.66      138.66      9.49 o
   5   4   3      155.16      155.45      4.53 o
   6   4   3       28.73       28.23      2.48 o
   7   4   3        1.12       -1.23      1.94 o
   8   4   3      383.73      355.40     10.30 o
   9   4   3      222.53      225.81     11.36 o
  10   4   3      116.71      105.17      7.02 o
  11   4   3        1.06        0.20      3.53 o
  12   4   3       49.63       65.47      6.45 o
  13   4   3        0.74        4.78      4.03 o
  14   4   3       16.00       14.16      4.99 o
  15   4   3       11.92       10.75     15.10 o
  16   4   3       11.68       10.11      7.80 o
 -16   5   3       37.30       53.62      7.12 o
 -15   5   3       17.44       13.34      6.35 o
 -14   5   3        0.01       -4.35      4.35 o
 -13   5   3        2.88       -1.19      4.30 o
 -12   5   3        9.79        6.14      4.85 o
 -11   5   3        5.31        7.41      4.55 o
 -10   5   3      160.23      180.38      9.58 o
  -9   5   3      189.66      169.71      9.15 o
  -8   5   3      393.62      406.49     23.06 o
  -7   5   3      197.52      181.92      6.33 o
  -6   5   3      634.25      661.90     13.08 o
  -5   5   3       93.98       71.32      4.08 o
  -4   5   3      616.84      731.21     24.71 o
  -3   5   3     2234.44     2208.90     30.67 o
  -2   5   3     1047.78     1068.69     14.48 o
  -1   5   3      947.14      996.56     14.54 o
   0   5   3       59.08       59.10      2.04 o
   1   5   3      146.99      145.96      6.94 o
   2   5   3      952.50      972.02     15.22 o
   3   5   3       84.13       91.05      3.12 o
   5   5   3        6.40        0.96      2.17 o
   6   5   3      136.35      137.80      6.08 o
   7   5   3       23.19       22.60      3.54 o
   8   5   3       34.72       42.62      5.69 o
   9   5   3       82.68       84.94      6.20 o
  10   5   3        2.86        3.73      3.46 o
  11   5   3      116.09      118.51      7.80 o
  12   5   3        5.22        1.60      3.95 o
  13   5   3        0.37        1.26      4.22 o
  14   5   3       14.09       10.09      4.82 o
  15   5   3        3.08        7.50      5.03 o
  16   5   3       13.48       13.80      8.34 o
 -16   6   3       18.37       27.59      6.26 o
 -15   6   3        1.96       -4.26      6.43 o
 -14   6   3        0.02       -0.87      5.02 o
 -13   6   3        5.62        5.34      8.55 o
 -12   6   3       30.20       30.46      5.98 o
 -11   6   3        0.04       -4.06      4.06 o
 -10   6   3       17.22       16.75      4.72 o
  -9   6   3      414.84      393.08     13.52 o
  -8   6   3      115.05       87.98      6.77 o
  -7   6   3        1.53        2.42      2.60 o
  -6   6   3       41.22       31.16      6.85 o
  -5   6   3      167.23      138.90      4.37 o
  -4   6   3        3.47        0.11      2.47 o
  -3   6   3     2336.64     2407.36     44.68 o
  -2   6   3     1751.88     1758.24     20.87 o
  -1   6   3       18.49       15.82      1.46 o
   0   6   3        1.16        0.42      0.83 o
   1   6   3       35.40       31.09      1.76 o
   2   6   3     2192.46     2161.15     28.11 o
   3   6   3       24.99       31.21      2.21 o
   4   6   3       97.05      102.43      5.28 o
   5   6   3      278.88      115.90     10.42 o
   6   6   3       27.69       26.41      3.65 o
   7   6   3        0.42        1.81      3.27 o
   8   6   3       32.71       27.84      5.61 o
   9   6   3       70.82       64.35      5.62 o
  10   6   3       30.46       35.31      4.99 o
  11   6   3        1.05        1.26      3.83 o
  12   6   3       25.50       28.83      5.24 o
  13   6   3        0.35        3.26      4.33 o
  14   6   3       54.06       63.58      7.18 o
  15   6   3        2.21        8.04      4.86 o
 -16   7   3        6.23        6.39      5.95 o
 -15   7   3        0.02        6.97      6.02 o
 -14   7   3       20.71       21.50      6.33 o
 -13   7   3        0.03       -5.11      5.11 o
 -12   7   3        1.60        1.91      4.87 o
 -11   7   3       24.65       21.78      5.27 o
 -10   7   3      111.16      105.88      8.32 o
  -9   7   3       32.39       25.76      4.92 o
  -8   7   3       18.76       14.53      4.54 o
  -7   7   3       54.07       63.77     10.99 o
  -6   7   3       95.79       68.08      9.58 o
  -5   7   3      341.60      367.75      7.79 o
  -4   7   3      239.53      203.96      5.55 o
  -3   7   3     1357.27     1285.61     28.76 o
  -2   7   3      176.72      207.79      4.67 o
  -1   7   3       24.94       35.61      1.84 o
   0   7   3       24.73       20.40      1.64 o
   1   7   3      200.51      190.99      4.09 o
   2   7   3      361.23      388.26      7.17 o
   3   7   3      357.65      330.52      6.58 o
   4   7   3     1652.95     1768.42     30.77 o
   5   7   3       20.66       10.10      4.42 o
   6   7   3        0.45        5.20      1.88 o
   7   7   3       19.30       14.32      3.76 o
   8   7   3      120.70      100.65      6.74 o
   9   7   3        2.28       -1.56      3.34 o
  10   7   3        1.60       -2.67      3.50 o
  11   7   3        0.83        4.13      4.08 o
  12   7   3        3.87        5.12      4.37 o
  13   7   3        6.32        5.52      4.66 o
  14   7   3        0.08        1.13      4.67 o
  15   7   3       10.27       16.19      5.86 o
 -15   8   3        0.18       -4.65      4.65 o
 -14   8   3       31.60       32.44      7.06 o
 -13   8   3        6.74        4.00      4.99 o
 -12   8   3        1.13        3.02      4.55 o
 -11   8   3        0.47        1.11      7.98 o
 -10   8   3        1.33       -1.91      5.10 o
  -9   8   3      586.43      583.90     17.36 o
  -8   8   3       34.40       26.23      5.14 o
  -7   8   3     1635.14     1648.12     34.87 o
  -6   8   3      192.60      203.00      8.77 o
  -5   8   3       49.01       63.38      4.42 o
  -4   8   3      310.96      329.85      7.50 o
  -3   8   3      496.31      496.06      7.90 o
  -2   8   3      500.66      549.17      9.25 o
  -1   8   3      435.09      459.04      7.00 o
   0   8   3      154.75      167.60      3.82 o
   1   8   3      306.18      289.05      6.11 o
   2   8   3      302.74      334.04      6.08 o
   3   8   3       80.47       88.75      5.88 o
   4   8   3      140.06      139.93      6.34 o
   5   8   3       22.19       16.80      3.52 o
   6   8   3       10.95        1.74      2.32 o
   7   8   3      441.62      407.04     12.03 o
   8   8   3        0.90       -2.21      3.37 o
   9   8   3      492.39      429.87     13.10 o
  10   8   3       21.81       28.06      4.94 o
  11   8   3       21.62       30.68      5.37 o
  12   8   3       55.23       39.71      5.96 o
  13   8   3        0.83        4.68      4.64 o
  14   8   3        0.26       -2.03      4.77 o
  15   8   3       40.20       59.24      9.20 o
 -15   9   3       11.29        5.20      5.63 o
 -14   9   3        1.43        0.68      5.39 o
 -13   9   3        0.00        2.59      5.31 o
 -12   9   3        5.18        7.33      5.26 o
 -11   9   3        0.17       -0.69      9.54 o
 -10   9   3        0.95       -2.02      4.65 o
  -9   9   3        3.42       -0.44      3.90 o
  -8   9   3      155.65      155.44      9.60 o
  -7   9   3      718.91      695.63     19.01 o
  -6   9   3     2593.52     2535.70     49.76 o
  -5   9   3       28.10       29.53      3.72 o
  -4   9   3      517.52      509.16      9.02 o
  -3   9   3      252.44      229.39      5.10 o
  -2   9   3        5.37        9.21      1.87 o
  -1   9   3       12.30       15.84      1.62 o
   0   9   3      381.47      374.02      5.88 o
   1   9   3       22.19       24.72      1.95 o
   2   9   3       68.59       70.77      3.13 o
   3   9   3       31.45       35.78      3.52 o
   4   9   3      381.19      336.96      8.64 o
   5   9   3        7.45        8.49      4.52 o
   6   9   3       65.71       61.48      5.86 o
   7   9   3       73.55       67.34      6.05 o
   8   9   3       27.54       30.05      4.69 o
   9   9   3        2.35        4.56      3.74 o
  10   9   3        5.22        5.51      4.11 o
  11   9   3        0.65       -1.88      4.15 o
  12   9   3        0.92       -2.38      5.28 o
  13   9   3        0.35       -1.03      4.80 o
  14   9   3        1.11       -0.16      4.97 o
 -14  10   3        0.02       -3.15      5.08 o
 -13  10   3       36.66       33.47     11.05 o
 -12  10   3        0.00       -4.75      4.75 o
 -11  10   3        4.86        6.81      5.09 o
 -10  10   3        0.01       -0.36      4.38 o
  -9  10   3       28.37       22.20      5.21 o
  -8  10   3       84.82       92.06      7.98 o
  -7  10   3       55.45       58.35      7.62 o
  -6  10   3     1346.71     1230.37     23.49 o
  -5  10   3       38.80       55.19      4.38 o
  -4  10   3      479.28      458.75      9.77 o
  -3  10   3       29.57       27.25      2.43 o
  -2  10   3      990.75     1114.74     15.13 o
  -1  10   3      186.12      188.66      4.11 o
   0  10   3      123.20      137.55      3.63 o
   1  10   3      583.00      533.92      8.19 o
   2  10   3       93.40      107.02      4.33 o
   3  10   3       33.04       24.50      3.30 o
   4  10   3      266.60      257.54      7.76 o
   5  10   3      111.02      102.49      5.88 o
   6  10   3        8.16       13.12      4.35 o
   7  10   3       65.78       61.80      6.80 o
   8  10   3       51.64       48.67      5.88 o
   9  10   3        3.54        0.55      4.16 o
  10  10   3        7.25        6.86      4.39 o
  11  10   3        6.81        3.57      4.36 o
  12  10   3       15.93       15.93      5.90 o
  13  10   3        0.14        7.19      5.37 o
  14  10   3        0.90       -5.06      5.06 o
 -14  11   3       15.13       17.20      6.33 o
 -13  11   3       13.92        8.39      6.27 o
 -12  11   3        1.26        3.26      5.60 o
 -11  11   3        0.10       -2.43      4.67 o
 -10  11   3        0.79        0.15      4.59 o
  -9  11   3        6.08        9.14      5.18 o
  -8  11   3       50.64       45.18      9.11 o
  -7  11   3      130.36      114.31      8.50 o
  -6  11   3      462.43      417.82     10.03 o
  -5  11   3      346.04      345.94      8.72 o
  -4  11   3        5.13        5.61      2.49 o
  -3  11   3      493.05      468.76      9.10 o
  -2  11   3       81.20       79.51      3.44 o
  -1  11   3      263.90      238.65      4.88 o
   0  11   3       40.00       38.90      2.45 o
   1  11   3      356.44      347.58      6.14 o
   2  11   3        0.29       -1.45      1.95 o
   3  11   3        9.83        3.91      2.87 o
   4  11   3      396.96      389.61     10.00 o
   5  11   3       32.37       36.31      4.15 o
   6  11   3       32.49       38.72      4.51 o
   7  11   3      162.07      164.24      9.22 o
   8  11   3        0.02       -1.69      3.69 o
   9  11   3       65.90       68.39      6.99 o
  10  11   3       15.63       22.56      5.21 o
  11  11   3       12.99        9.58      5.27 o
  12  11   3        1.03        0.87      5.47 o
  13  11   3        3.04        2.29      6.34 o
 -13  12   3        0.24       12.47      7.28 o
 -12  12   3        2.34       -0.10      5.55 o
 -11  12   3        1.48        2.79      5.56 o
 -10  12   3        0.49        3.78      5.29 o
  -9  12   3       59.89       69.20      8.00 o
  -8  12   3      159.75      164.44     10.43 o
  -7  12   3      130.71      136.16      9.54 o
  -6  12   3       13.60       10.04      3.85 o
  -5  12   3       60.89       54.22      4.39 o
  -4  12   3      607.19      612.40     16.06 o
  -3  12   3        0.28        1.32      2.16 o
  -2  12   3        3.74        6.92      1.92 o
  -1  12   3      287.01      248.86      5.47 o
   0  12   3        4.38        2.46      1.73 o
   1  12   3      324.55      267.00      6.36 o
   2  12   3        6.63        8.38      2.48 o
   3  12   3       18.48       15.29      3.25 o
   4  12   3        2.43        2.34      2.97 o
   5  12   3       29.29       30.79      5.72 o
   6  12   3        0.00        2.01      3.25 o
   7  12   3        2.47        0.35      3.77 o
   8  12   3        0.19        2.88      3.51 o
   9  12   3       18.38       14.28      4.76 o
  10  12   3       15.99       20.26      5.46 o
  11  12   3        3.18       -2.59      4.44 o
  12  12   3        1.34        1.30      5.09 o
  13  12   3       10.50        2.12     12.59 o
 -12  13   3        1.60       -4.14      6.15 o
 -11  13   3        7.22       25.92     11.64 o
 -10  13   3        1.03       -6.06      7.58 o
  -9  13   3      124.60      115.76     13.09 o
  -8  13   3       57.15       58.22      7.35 o
  -7  13   3        0.47        3.22      4.50 o
  -6  13   3        0.16       -0.90      3.66 o
  -5  13   3        1.68        7.49      3.43 o
  -4  13   3       69.71       61.39      5.28 o
  -3  13   3       60.46       59.32      4.20 o
  -2  13   3       41.16       42.06      3.55 o
  -1  13   3       98.10       99.53      4.53 o
   0  13   3       91.03       92.67      3.97 o
   1  13   3      186.47      183.90      5.42 o
   2  13   3       26.45       29.72      3.01 o
   3  13   3       56.04       57.15      4.75 o
   4  13   3       59.47       61.01      5.02 o
   5  13   3        3.14       -2.92      2.92 o
   6  13   3       14.18       17.72      3.95 o
   7  13   3        0.37       -1.97      3.52 o
   8  13   3        0.00       -3.80      4.49 o
   9  13   3        6.18        6.57      4.17 o
  10  13   3       19.84       26.84      5.08 o
  11  13   3       13.95       23.64      6.12 o
  12  13   3        7.75        9.94      5.81 o
 -12  14   3       10.75       -2.67     12.92 o
 -11  14   3        8.99       -1.52      6.42 o
 -10  14   3        0.93        5.64      6.59 o
  -9  14   3       13.58        6.45      7.63 o
  -8  14   3        3.15        4.70      7.54 o
  -7  14   3       58.45       45.37      9.47 o
  -6  14   3       15.26        7.79      4.97 o
  -5  14   3      123.35      129.01      9.16 o
  -4  14   3        9.08       12.30      3.84 o
  -3  14   3       10.67        5.09      3.31 o
  -2  14   3      138.58      130.47      5.51 o
  -1  14   3        7.18        4.55      2.40 o
   0  14   3       23.94       34.04      3.32 o
   1  14   3        9.21        7.55      2.85 o
   2  14   3        3.23        1.36      2.61 o
   3  14   3        0.00        4.73      3.09 o
   4  14   3       13.64       16.26      3.71 o
   5  14   3        4.90        1.69      4.54 o
   6  14   3        6.13        2.79      3.48 o
   7  14   3        0.06       -1.58      3.55 o
   8  14   3       24.97       24.17      4.73 o
   9  14   3        0.01       -1.05      4.73 o
  10  14   3        7.84        5.27      4.46 o
  11  14   3        2.34        0.56      5.57 o
 -11  15   3       26.84       25.62      8.31 o
 -10  15   3       77.54       77.20     10.53 o
  -9  15   3       16.63       30.10      8.11 o
  -8  15   3        7.88        2.81      5.87 o
  -7  15   3       13.91       24.43      8.21 o
  -6  15   3        0.26        2.18      5.45 o
  -5  15   3       12.51       10.52      5.10 o
  -4  15   3        4.87        2.64      3.87 o
  -3  15   3       56.72       49.10      5.48 o
  -2  15   3       10.96       17.84      3.79 o
  -1  15   3       19.10       23.80      4.71 o
   0  15   3       13.87       12.67      8.67 o
   1  15   3        0.20        3.32      3.05 o
   2  15   3       27.29       38.05      4.35 o
   3  15   3       73.00       86.11      5.94 o
   4  15   3       17.29       25.93      4.32 o
   5  15   3       38.34       44.23      5.03 o
   6  15   3        0.58       -1.17      3.56 o
   7  15   3       20.66       26.56      8.34 o
   8  15   3        8.58        4.61      4.36 o
   9  15   3        0.29       -2.07      4.13 o
  10  15   3        3.96        5.30      4.63 o
  -9  16   3       27.71       34.17     14.40 o
  -8  16   3        0.90        5.96      6.28 o
  -7  16   3        6.23        7.94      6.13 o
  -6  16   3        8.98        4.34      5.96 o
  -5  16   3       10.07       14.70      4.63 o
  -4  16   3       14.25       13.61      5.38 o
  -3  16   3        1.03       -1.01      3.71 o
  -2  16   3       67.53       69.05      7.18 o
  -1  16   3       53.59       58.06      6.56 o
   0  16   3        5.95        4.29      4.22 o
   1  16   3        3.09        9.35      4.36 o
   2  16   3       68.07       63.56      5.35 o
   3  16   3        6.26        8.87      3.53 o
   4  16   3        0.17       -1.56      3.20 o
   5  16   3        0.53        5.15      3.98 o
   6  16   3       18.69       18.58      5.30 o
   7  16   3        6.60        4.28      4.44 o
   8  16   3        0.04        1.34      4.45 o
   9  16   3        1.32        7.45      6.16 o
  -8  17   3        3.71        5.19      6.59 o
  -7  17   3        6.07       -0.63      6.15 o
  -6  17   3        1.09        2.23      5.61 o
  -5  17   3        0.42       -4.40      4.40 o
  -4  17   3        1.85       -0.91      4.11 o
  -3  17   3       87.36       97.48     10.05 o
  -2  17   3       12.25       19.75      6.58 o
  -1  17   3       29.84       32.97      7.53 o
   0  17   3        1.88        4.90      4.37 o
   1  17   3       46.34       57.87      8.24 o
   2  17   3        2.32        2.38      4.23 o
   3  17   3       53.45       63.15      5.76 o
   4  17   3        0.35       -1.30      3.46 o
   5  17   3        0.00        1.76      3.99 o
   6  17   3        5.56        5.69      6.30 o
   7  17   3        8.25       17.04      7.99 o
  -6  18   3        0.85        9.54      6.44 o
  -5  18   3        2.88        2.79      8.45 o
  -4  18   3        4.52        8.01     10.96 o
  -3  18   3        0.00        0.55      5.69 o
  -2  18   3       31.83       60.60     13.68 o
  -1  18   3       71.89       74.21     10.20 o
   0  18   3        4.07        8.33      9.43 o
   1  18   3       36.05       24.42      7.26 o
   2  18   3        9.80       23.66      7.12 o
   3  18   3       14.08        6.85      9.52 o
   4  18   3        0.17       14.05      4.84 o
   5  18   3        0.11        0.43      5.26 o
  -3  19   3       10.13       18.58      9.76 o
  -2  19   3        0.72       16.10      9.98 o
  -1  19   3       11.79       15.13     15.71 o
   0  19   3        9.26       13.29     15.52 o
   1  19   3       16.50       23.19      7.48 o
   2  19   3        5.92       16.39      6.93 o
 -17   0   4        0.99       -8.99      8.99 o
 -16   0   4        0.26       -7.18      9.64 o
 -15   0   4        4.73       26.40     11.17 o
 -14   0   4       91.42       95.64     15.33 o
 -13   0   4      315.43      308.26     19.37 o
 -12   0   4        0.07        5.05      5.50 o
 -11   0   4      104.25      105.20      9.30 o
 -10   0   4       25.76       33.87      5.97 o
  -9   0   4      518.04      561.66     18.12 o
  -8   0   4      168.04      181.91     10.48 o
  -7   0   4     1971.85     2074.38     70.16 o
  -6   0   4     1493.91     1398.61     33.42 o
  -5   0   4       74.76       43.07      5.60 o
  -4   0   4      949.55     1043.86     24.78 o
  -3   0   4      733.67      730.43     17.88 o
  -2   0   4    32007.24    29981.48    497.27 o
  -1   0   4      280.27      151.27      3.53 o
   0   0   4    72771.52    65910.09   1083.04 o
   1   0   4     1055.53     1040.84     23.71 o
   2   0   4     1392.12     1424.34     32.03 o
   3   0   4        8.03       24.68      7.39 o
   4   0   4      652.84      696.58     18.13 o
   5   0   4      408.11      445.31     13.38 o
   6   0   4     1036.99     1093.58     25.01 o
   7   0   4        1.21       -1.80      2.34 o
   8   0   4        0.99       -2.86      2.86 o
   9   0   4      307.17      306.37     10.65 o
  10   0   4      264.33      289.56     10.72 o
  11   0   4       93.62      100.65     10.90 o
  12   0   4      214.95      229.10     19.95 o
  13   0   4        0.20       -0.37      7.46 o
  14   0   4        2.35        0.70      8.97 o
  15   0   4        1.18        8.71      9.79 o
  16   0   4        8.42       10.24     10.67 o
 -17   1   4        0.36       -1.75      7.23 o
 -16   1   4        3.56        1.83      6.85 o
 -15   1   4        4.84       -5.71     11.58 o
 -14   1   4      209.87      233.94     15.19 o
 -13   1   4       26.12       36.81      6.41 o
 -12   1   4       12.06       15.49      4.36 o
 -11   1   4      135.85      166.76      7.55 o
 -10   1   4      184.30      189.77      7.53 o
  -9   1   4       14.99       25.80      3.49 o
  -8   1   4      450.61      465.20     10.80 o
  -7   1   4      343.37      346.61      8.60 o
  -6   1   4      139.36      195.52      5.82 o
  -5   1   4        1.38        0.41      1.20 o
  -4   1   4     2613.31     2687.59     41.67 o
  -3   1   4      250.69      170.29      3.88 o
  -2   1   4      163.60      184.96      6.81 o
  -1   1   4     2390.61     2194.79     29.38 o
   0   1   4     1137.84     1184.26     20.99 o
   1   1   4     2299.25     2005.36     30.86 o
   2   1   4     1137.74     1624.56     62.48 o
   3   1   4      551.94      569.15      9.51 o
   4   1   4       88.95       77.69      3.61 o
   5   1   4     1605.63     1589.88     23.81 o
   6   1   4       37.57       37.42      2.89 o
   7   1   4      873.52      900.48     14.15 o
   8   1   4      217.70      205.18      5.75 o
   9   1   4        0.43        3.07      2.42 o
  10   1   4      989.36     1005.39     16.73 o
  11   1   4        0.33        1.50      3.41 o
  12   1   4       84.41       94.20      6.92 o
  13   1   4      206.92      216.67     19.79 o
  14   1   4        8.27       -0.98      5.71 o
  15   1   4        1.29        6.78      6.84 o
  16   1   4        0.84        3.55      6.67 o
 -17   2   4        5.31        6.50     12.82 o
 -16   2   4       19.32       11.88      7.15 o
 -15   2   4        0.75       -6.07      6.07 o
 -14   2   4        0.04       -3.80      4.69 o
 -13   2   4      168.24      175.22     10.84 o
 -12   2   4       34.39       34.05      5.94 o
 -11   2   4      839.93      840.87     18.22 o
 -10   2   4       15.51       17.35      3.72 o
  -9   2   4       76.39       76.45      5.04 o
  -8   2   4      158.35      163.66      6.08 o
  -7   2   4      541.30      588.31     12.75 o
  -6   2   4      106.09       76.08      3.85 o
  -5   2   4      699.44      823.04     17.35 o
  -4   2   4      126.20      163.05      5.28 o
  -3   2   4     2984.02     2966.51     53.94 o
  -2   2   4     1085.06     1175.43     16.39 o
  -1   2   4     2297.03     2293.80     30.95 o
   0   2   4     5350.37     5610.76     82.08 o
   1   2   4       11.12       10.40      1.70 o
   2   2   4     1507.75     1809.20     25.60 o
   3   2   4        3.21        5.60      1.22 o
   4   2   4      225.46      241.75      5.55 o
   5   2   4      225.93      230.70      6.78 o
   6   2   4       20.55       30.84      2.73 o
   7   2   4       89.20       95.88      5.43 o
   8   2   4     1034.21     1042.27     20.17 o
   9   2   4      130.00      122.96      5.88 o
  10   2   4      377.44      345.83     10.71 o
  11   2   4       75.32       73.79      6.21 o
  12   2   4       19.62       22.31      4.56 o
  13   2   4       24.47       26.59      8.38 o
  14   2   4        1.50        8.34      6.40 o
  15   2   4        6.52        9.27      7.01 o
  16   2   4        3.81        3.38      6.98 o
 -17   3   4       12.82       13.29      8.31 o
 -16   3   4       18.57       11.04      7.68 o
 -15   3   4       13.55        4.84      5.64 o
 -14   3   4       19.95       26.62      6.16 o
 -13   3   4        0.40        0.07      4.38 o
 -12   3   4       10.97       12.26      4.90 o
 -11   3   4      539.87      489.05     15.36 o
 -10   3   4      511.74      501.57     14.62 o
  -9   3   4      114.74      106.62      5.60 o
  -8   3   4        1.81        3.46      2.26 o
  -7   3   4       95.22      115.50      5.05 o
  -6   3   4      124.66      109.32      4.46 o
  -5   3   4      644.55      667.75     15.08 o
  -4   3   4       14.88       92.50      8.38 o
  -2   3   4       89.03       89.60      3.52 o
  -1   3   4      139.77      142.07      3.61 o
   0   3   4        3.23        6.55      1.36 o
   1   3   4     1127.59     1088.05     17.79 o
   2   3   4     1251.50     1120.31     24.34 o
   3   3   4      396.73      342.46      9.48 o
   4   3   4     3309.93     3260.30     45.64 o
   5   3   4     2108.87     2077.55     62.22 o
   6   3   4      435.19      410.77      9.61 o
   7   3   4       47.01       51.67      3.97 o
   8   3   4       35.69       35.80      3.26 o
   9   3   4       13.07       12.10      3.49 o
  10   3   4       14.94       12.32      4.73 o
  11   3   4       31.82       32.56      5.06 o
  12   3   4        0.02        0.79      3.66 o
  13   3   4        2.45       -2.26      3.64 o
  14   3   4        6.62       13.38      6.97 o
  15   3   4       21.94       23.63      7.98 o
  16   3   4        0.50       -1.57      6.88 o
 -16   4   4        3.94       -2.30      5.47 o
 -15   4   4      104.26      112.71      9.96 o
 -14   4   4        0.03       -4.35      4.35 o
 -13   4   4        0.41       -4.21      4.21 o
 -12   4   4       69.92       76.49      7.56 o
 -11   4   4        8.66        7.21      4.22 o
 -10   4   4      232.31      200.99      9.71 o
  -9   4   4      599.16      613.05     14.80 o
  -8   4   4       13.15       18.29      3.21 o
  -7   4   4      453.22      438.98     10.08 o
  -6   4   4      666.97      794.87     15.07 o
  -5   4   4     2777.38     2887.83     53.54 o
  -4   4   4      583.43      529.64     11.73 o
  -2   4   4      159.54      134.59      8.16 o
   0   4   4        1.91        1.00      0.73 o
   2   4   4      154.72      138.26     10.10 o
   3   4   4        8.46        7.95      3.30 o
   4   4   4     2113.97     2135.24     34.76 o
   5   4   4     1129.40     1264.81     22.16 o
   6   4   4       87.13      121.72      4.67 o
   7   4   4      398.11      437.56     11.69 o
   8   4   4       19.86       29.79      5.12 o
   9   4   4       47.38       41.57      4.79 o
  10   4   4        1.47       -2.14      3.17 o
  11   4   4       54.15       42.35      5.34 o
  12   4   4        0.05        3.21      3.99 o
  13   4   4       42.83       43.47      5.94 o
  14   4   4       20.85       27.15      5.48 o
  15   4   4       28.08       13.40      7.55 o
  16   4   4       12.43       10.52      8.50 o
 -16   5   4        0.19       -2.30      5.69 o
 -15   5   4       11.99        5.10      5.72 o
 -14   5   4        0.01       -4.69      4.69 o
 -13   5   4        0.60       -3.43      4.18 o
 -12   5   4       93.22       97.24      8.46 o
 -11   5   4       93.01      104.43      8.26 o
 -10   5   4       48.29       42.82      5.72 o
  -9   5   4      422.89      397.23     13.25 o
  -8   5   4       12.72        7.09      2.56 o
  -7   5   4        1.39        1.48      1.34 o
  -6   5   4      133.28      143.25      5.65 o
  -5   5   4      344.14      370.10      9.01 o
  -4   5   4     1008.88     1062.66     18.05 o
  -3   5   4     1533.57     1380.79     22.35 o
  -2   5   4     1873.13     1962.65     26.60 o
  -1   5   4      449.16      471.44     12.33 o
   0   5   4       71.40       62.40      1.99 o
   1   5   4       89.40      109.92      3.81 o
   2   5   4     1070.90     1123.09     17.32 o
   3   5   4       40.52       35.77      2.42 o
   4   5   4      227.18      286.28      7.39 o
   5   5   4      700.99      627.45     13.56 o
   6   5   4        2.80        5.18      3.73 o
   7   5   4        6.18       -0.11      3.01 o
   8   5   4       24.34       17.45      3.84 o
   9   5   4      340.73      310.29     10.39 o
  10   5   4      126.89      113.70      7.46 o
  11   5   4      149.03      143.67      8.59 o
  12   5   4       53.44       55.44      6.15 o
  13   5   4       24.49       25.89      5.33 o
  14   5   4        0.70       -2.89      3.97 o
  15   5   4        0.58        5.26      5.67 o
 -16   6   4        3.08       -1.31      6.75 o
 -15   6   4       68.00      100.75     12.00 o
 -14   6   4        9.38        7.19      7.42 o
 -13   6   4       92.00       71.25     11.47 o
 -12   6   4       19.05        6.94      4.73 o
 -11   6   4       95.78      113.84      8.60 o
 -10   6   4       93.24       80.60      7.25 o
  -9   6   4      190.03      185.65     10.78 o
  -8   6   4      442.20      441.17     16.28 o
  -7   6   4        5.66        2.51      2.40 o
  -6   6   4       49.54       51.42      5.29 o
  -5   6   4       42.18       33.77      3.61 o
  -4   6   4     4735.39     4950.49     74.50 o
  -3   6   4        5.80        5.64      1.47 o
  -2   6   4      134.57      200.17      4.77 o
  -1   6   4      609.72      617.54      8.33 o
   0   6   4        2.63        1.85      0.91 o
   1   6   4      495.50      458.29      7.76 o
   2   6   4        4.45       23.09      3.27 o
   3   6   4      126.81      120.35      4.00 o
   4   6   4       57.66       79.44      4.76 o
   5   6   4       11.52       11.49      2.76 o
   6   6   4       17.16       15.22      3.24 o
   7   6   4       18.52       16.72      3.72 o
   8   6   4        7.82        6.28      3.51 o
   9   6   4      124.44       99.93      6.98 o
  10   6   4       94.02       94.48      7.07 o
  11   6   4       52.24       51.15      5.82 o
  12   6   4        4.55        2.15      4.07 o
  13   6   4        2.09        5.08      4.52 o
  14   6   4        4.14        9.75      4.96 o
  15   6   4        0.23        0.84      5.50 o
 -16   7   4        1.10       -0.29      5.99 o
 -15   7   4        0.00       -2.43      5.63 o
 -14   7   4        0.02        2.06      5.27 o
 -13   7   4        1.97       -4.57      4.57 o
 -12   7   4       10.30        1.53      6.06 o
 -11   7   4       42.16       30.88      5.64 o
 -10   7   4       70.81       54.42      6.58 o
  -9   7   4       79.34       94.75      7.58 o
  -8   7   4       12.87       15.54      4.55 o
  -7   7   4        1.21        1.66      3.21 o
  -6   7   4        5.33        5.93      3.22 o
  -5   7   4      616.28      600.99     11.11 o
  -4   7   4     1680.23     1641.48     24.36 o
  -3   7   4     2578.31     2387.85     30.39 o
  -2   7   4      226.33      262.93      4.86 o
  -1   7   4     1222.12     1247.99     14.59 o
   0   7   4     1912.09     1901.84     22.57 o
   1   7   4     2429.09     2444.94     28.75 o
   2   7   4      140.26      145.85      4.97 o
   3   7   4        1.78        1.14      1.76 o
   4   7   4      169.85      201.41      7.22 o
   5   7   4       17.32        7.12      3.44 o
   6   7   4      184.46      172.96     10.57 o
   7   7   4        9.69        0.21      2.89 o
   8   7   4        1.66        0.77      3.38 o
   9   7   4        1.22        0.46      3.46 o
  10   7   4       85.28       79.16      6.83 o
  11   7   4      103.65       96.74      7.59 o
  12   7   4        5.19        3.87      4.24 o
  13   7   4        7.02        6.12      4.82 o
  14   7   4       46.72       49.45      6.89 o
  15   7   4        0.35        1.91      5.25 o
 -15   8   4        1.70        6.16      6.05 o
 -14   8   4       23.36       17.38      8.07 o
 -13   8   4        0.13        0.67      4.79 o
 -12   8   4        0.86        0.99      4.52 o
 -11   8   4        1.77       -0.45      4.21 o
 -10   8   4        9.81        6.92      4.60 o
  -9   8   4       93.94       87.42      8.10 o
  -8   8   4      258.71      246.39     10.76 o
  -7   8   4        4.88       -2.16      3.85 o
  -6   8   4      123.16      129.93      6.26 o
  -5   8   4       17.98       15.90      2.60 o
  -4   8   4      597.20      563.20      9.42 o
  -3   8   4       70.53       85.31      3.68 o
  -2   8   4      232.22      251.31      5.50 o
  -1   8   4       22.01       15.44      1.65 o
   0   8   4       73.64       84.63      3.01 o
   1   8   4      787.07      745.54     13.07 o
   2   8   4       18.05       21.14      2.22 o
   3   8   4       76.20       65.25      3.27 o
   4   8   4      178.88      161.97      6.89 o
   5   8   4       38.09       41.31      4.38 o
   6   8   4       13.55        9.08      3.45 o
   7   8   4      513.70      468.71     13.02 o
   8   8   4       82.98       95.57      7.04 o
   9   8   4      235.37      244.50      9.98 o
  10   8   4        2.58        3.65      3.99 o
  11   8   4        2.84        0.26      4.00 o
  12   8   4        5.16        0.24      4.23 o
  13   8   4        2.70        6.40      5.06 o
  14   8   4       12.95       12.66      5.69 o
 -15   9   4        1.69       -1.13      5.93 o
 -14   9   4       15.93       15.84      6.52 o
 -13   9   4       24.23       33.46      6.84 o
 -12   9   4       12.04       16.75      5.66 o
 -11   9   4        0.21        2.10      4.51 o
 -10   9   4        1.13        0.82      4.08 o
  -9   9   4        9.17        5.22      4.44 o
  -8   9   4      324.98      345.42     12.89 o
  -7   9   4      724.27      693.98     18.94 o
  -6   9   4     2849.05     2876.24     46.71 o
  -5   9   4        5.87        6.01      2.93 o
  -4   9   4       20.55       21.36      2.42 o
  -3   9   4       45.72       52.94      3.33 o
  -2   9   4       85.88       92.25      3.91 o
  -1   9   4       77.43       76.73      3.28 o
   0   9   4        8.35        5.18      1.52 o
   1   9   4       44.73       46.42      2.62 o
   2   9   4      216.16      207.72      7.25 o
   3   9   4       19.85       11.94      2.68 o
   4   9   4      739.75      691.27     13.64 o
   5   9   4      109.48      105.05      6.73 o
   6   9   4      152.70      150.51      8.15 o
   7   9   4       26.89       23.52      5.80 o
   8   9   4        5.59        3.60      3.85 o
   9   9   4       14.13        6.12      4.16 o
  10   9   4       26.30       24.69      5.15 o
  11   9   4        9.30        6.81      4.49 o
  12   9   4        5.23        9.48      4.96 o
  13   9   4       34.60       58.92      7.41 o
  14   9   4        4.61       -4.49      4.84 o
 -14  10   4       14.56       13.63      6.81 o
 -13  10   4        1.16       -4.86      6.48 o
 -12  10   4        0.02        0.96      4.99 o
 -11  10   4       10.60       13.96      5.73 o
 -10  10   4        8.67        9.96      4.82 o
  -9  10   4       24.46       13.86      4.98 o
  -8  10   4        0.22       -1.43      6.38 o
  -7  10   4      380.77      364.07     20.08 o
  -6  10   4      233.78      238.99      8.63 o
  -5  10   4      417.02      435.49      9.60 o
  -4  10   4      197.05      208.30      6.16 o
  -3  10   4       12.13        8.32      1.93 o
  -2  10   4      642.00      622.07      9.09 o
  -1  10   4      358.93      345.42      6.76 o
   0  10   4      559.34      557.27      7.94 o
   1  10   4      182.94      172.00      6.48 o
   2  10   4       52.05       58.84      3.97 o
   3  10   4        1.74        2.77      2.55 o
   4  10   4      467.61      446.67     12.33 o
   5  10   4        4.54        0.84      3.02 o
   6  10   4      661.90      663.34     16.39 o
   7  10   4        0.57       -1.91      3.66 o
   8  10   4        0.10        2.54      3.61 o
   9  10   4       17.96       15.98      4.85 o
  10  10   4        6.14       11.08      4.64 o
  11  10   4       12.49       10.65      5.93 o
  12  10   4        5.35        0.92      4.82 o
  13  10   4       38.15       49.24      7.14 o
  14  10   4        0.48       -6.00      6.00 o
 -14  11   4       16.74       21.19     10.44 o
 -13  11   4        0.62       -6.81      7.84 o
 -12  11   4       27.41       17.32      6.43 o
 -11  11   4        3.88        2.11      5.10 o
 -10  11   4        2.75        2.56      4.86 o
  -9  11   4        1.27       -1.57      4.34 o
  -8  11   4        5.98       10.70      4.88 o
  -7  11   4       93.49       83.73      7.59 o
  -6  11   4       27.26       28.78      4.46 o
  -5  11   4      918.67      875.80     15.79 o
  -4  11   4       19.40       15.33      2.74 o
  -3  11   4       13.65       12.97      2.30 o
  -2  11   4       31.48       26.04      2.42 o
  -1  11   4       49.52       51.44      2.87 o
   0  11   4        0.07       -1.45      1.45 o
   1  11   4        3.03        1.57      1.82 o
   2  11   4       33.82       40.41      3.23 o
   3  11   4      118.87      106.21      5.78 o
   4  11   4      179.89      181.05      7.23 o
   5  11   4       20.50       21.61      3.82 o
   6  11   4       29.24       32.68      4.28 o
   7  11   4        4.03        4.38      3.47 o
   8  11   4        0.45       -2.92      3.62 o
   9  11   4        0.96        3.11      4.09 o
  10  11   4        2.42        6.69      4.70 o
  11  11   4       14.63       12.33      5.01 o
  12  11   4        2.45        2.60      5.01 o
  13  11   4        8.13       10.46      5.62 o
 -13  12   4        5.39       14.60      9.42 o
 -12  12   4        1.78        1.13      7.97 o
 -11  12   4       51.80       62.12     11.02 o
 -10  12   4        8.54        7.42     11.62 o
  -9  12   4       58.22       58.57     10.34 o
  -8  12   4        1.61        3.99      7.73 o
  -7  12   4        0.29        6.44      4.22 o
  -6  12   4       22.79       19.10      4.79 o
  -5  12   4      191.61      192.24      8.10 o
  -4  12   4      764.83      758.65     16.53 o
  -3  12   4       37.86       32.64      3.17 o
  -2  12   4      115.29       97.92      4.29 o
  -1  12   4       16.52       18.55      2.55 o
   0  12   4       23.11       26.70      2.60 o
   1  12   4        1.02       -0.35      1.94 o
   2  12   4        5.93        7.46      2.35 o
   3  12   4       32.72       30.74      3.82 o
   4  12   4        1.18        2.40      2.96 o
   5  12   4       22.99       30.48      4.19 o
   6  12   4        0.81        3.87      3.29 o
   7  12   4        0.93        1.39      3.40 o
   8  12   4        3.62        1.23      3.36 o
   9  12   4        8.50        3.47      4.45 o
  10  12   4        1.47       -0.42      4.61 o
  11  12   4        1.14       -0.43      4.90 o
  12  12   4        2.15        8.51      5.29 o
 -12  13   4        4.09        6.39     17.39 o
 -11  13   4       65.80       68.29     11.80 o
 -10  13   4        0.53        1.12      7.81 o
  -9  13   4       19.07        0.29      7.44 o
  -8  13   4      108.76       89.02     14.93 o
  -7  13   4      155.13      155.14     13.90 o
  -6  13   4        1.60       -0.57      4.95 o
  -5  13   4       61.42       61.55      6.69 o
  -4  13   4       11.90        7.59      4.16 o
  -3  13   4      192.05      186.53      6.96 o
  -2  13   4       34.77       35.34      3.84 o
  -1  13   4       15.11       19.60      2.69 o
   0  13   4       23.85       27.81      3.23 o
   1  13   4       32.30       28.18      3.28 o
   2  13   4        6.07        2.51      2.89 o
   3  13   4       94.24       95.22      5.84 o
   4  13   4        4.93        7.43      3.32 o
   5  13   4       11.23        8.20      3.52 o
   6  13   4        5.50        0.74      3.40 o
   7  13   4        3.56        1.17      3.45 o
   8  13   4       35.32       33.47      4.90 o
   9  13   4        0.62        1.87      4.02 o
  10  13   4        0.34       -3.79      3.79 o
  11  13   4       21.31       18.92      6.21 o
  12  13   4       11.02        8.12      5.95 o
 -12  14   4        0.22       -1.11      9.13 o
 -11  14   4       19.77       17.83     11.71 o
 -10  14   4        3.13        5.80      8.67 o
  -9  14   4        2.80        2.80      8.03 o
  -8  14   4        8.96        8.81      7.43 o
  -7  14   4       88.94       68.07     10.60 o
  -6  14   4        5.45        8.00     12.17 o
  -5  14   4        7.20        6.11      4.38 o
  -4  14   4        0.69        0.16      4.11 o
  -3  14   4       29.54       32.14      4.77 o
  -2  14   4        4.29        6.11      4.70 o
  -1  14   4       12.75        4.73      3.89 o
   0  14   4        0.40        3.94      3.14 o
   1  14   4        0.44        0.41      2.61 o
   2  14   4        5.29        5.00      2.97 o
   3  14   4      563.82      530.89     14.28 o
   4  14   4       18.72       17.35      3.80 o
   5  14   4       82.31       83.10      6.12 o
   6  14   4       34.76       34.15      4.83 o
   7  14   4        8.47        8.16      3.97 o
   8  14   4        2.10        1.58      3.99 o
   9  14   4        0.30       -2.63      3.87 o
  10  14   4       13.77       20.37      9.43 o
  11  14   4        1.32        9.00      4.83 o
 -11  15   4       15.04       -6.43     11.83 o
 -10  15   4       46.76       46.99     11.08 o
  -9  15   4       70.78       91.35     13.40 o
  -8  15   4       19.34       35.41     15.78 o
  -7  15   4        2.46       11.55      7.43 o
  -6  15   4        8.95       15.28      5.40 o
  -5  15   4        0.51        9.39      4.67 o
  -4  15   4        0.03       -1.28      4.16 o
  -3  15   4       46.54       39.73      5.99 o
  -2  15   4       60.55       76.35      5.63 o
  -1  15   4        6.50        3.17      4.99 o
   0  15   4        0.47        1.25      3.72 o
   1  15   4        2.37        0.07      3.02 o
   2  15   4        0.16        2.12      3.06 o
   3  15   4       52.86       60.81      5.28 o
   4  15   4        8.34        6.61      3.91 o
   5  15   4       21.12       21.53      4.64 o
   6  15   4        0.00       -3.12      3.92 o
   7  15   4        2.72        3.53      4.30 o
   8  15   4        0.04       10.72      4.88 o
   9  15   4        0.20        2.13      4.60 o
  10  15   4        0.11        1.58      5.05 o
  -9  16   4        8.84       20.16     10.45 o
  -8  16   4        1.83        4.34      6.02 o
  -7  16   4        0.25        8.33      6.02 o
  -6  16   4        0.79        6.08      4.54 o
  -5  16   4       58.70       70.27      6.92 o
  -4  16   4        0.43        0.97      3.90 o
  -3  16   4        1.42       -3.71      3.71 o
  -2  16   4       25.35       21.88      5.82 o
  -1  16   4        6.28        0.50      4.02 o
   0  16   4        1.38       -1.17      3.89 o
   1  16   4       40.93       43.46      5.87 o
   2  16   4        3.42        6.18      3.93 o
   3  16   4        0.74       -2.97      2.97 o
   4  16   4        2.38        2.74      3.93 o
   5  16   4        0.15        4.40      4.00 o
   6  16   4        3.71        2.66      4.36 o
   7  16   4        3.42        0.64      4.24 o
   8  16   4        9.56        9.38      5.02 o
  -8  17   4        0.21       -1.77      6.27 o
  -7  17   4        5.65        9.61      6.60 o
  -6  17   4        0.28        8.43      6.18 o
  -5  17   4       12.97        8.93      4.74 o
  -4  17   4        3.78        7.64      4.89 o
  -3  17   4       33.33       35.00     11.59 o
  -2  17   4        1.51       -0.53      4.47 o
  -1  17   4        0.28        6.05      4.25 o
   0  17   4       30.55       33.78      5.73 o
   1  17   4       23.96       25.42      7.12 o
   2  17   4        3.78        1.75      4.32 o
   3  17   4       23.09       23.22      4.44 o
   4  17   4        6.92        7.42      3.93 o
   5  17   4       12.87       16.61      8.26 o
   6  17   4        4.15       12.81      7.17 o
   7  17   4        0.34       -4.61      4.61 o
  -6  18   4        0.80        5.06      6.21 o
  -5  18   4        1.05        4.39      6.59 o
  -4  18   4        0.02       -0.45      5.75 o
  -3  18   4        1.76       -0.15      5.51 o
  -2  18   4        0.04       12.80      6.15 o
  -1  18   4        0.59       -0.69      5.03 o
   0  18   4        4.10       17.84      8.19 o
   1  18   4        0.65       11.34      4.97 o
   2  18   4        0.34       10.21      4.99 o
   3  18   4        0.00       10.90      6.32 o
   4  18   4        0.12       18.33      4.96 o
   5  18   4        2.34        8.44      7.63 o
  -3  19   4        0.59       24.70     10.59 o
  -2  19   4        1.89       16.36     10.13 o
  -1  19   4        1.05      -10.75     10.75 o
   0  19   4       20.44       29.25     19.92 o
   1  19   4        9.20       13.07      6.68 o
   2  19   4        5.91       12.85      6.79 o
 -17   1   5        2.22       -8.76      9.81 o
 -16   1   5        1.48       -6.20      6.20 o
 -15   1   5       33.50       31.46      8.35 o
 -14   1   5        5.33       -0.83      4.84 o
 -13   1   5       63.70       65.84      7.37 o
 -12   1   5      362.68      378.36     11.54 o
 -11   1   5        0.02       -1.73      3.40 o
 -10   1   5       79.63       78.93      5.60 o
  -9   1   5       24.78       27.17      3.57 o
  -8   1   5       80.63       97.94      5.24 o
  -7   1   5       28.83       39.30      3.41 o
  -6   1   5      384.85      386.16     10.44 o
  -5   1   5      514.60      532.91     12.39 o
  -4   1   5      166.39      162.37     10.32 o
  -3   1   5     5819.18     5549.77     72.97 o
  -2   1   5    14630.02    13801.95    160.10 o
  -1   1   5      499.85      411.74      5.98 o
   0   1   5    35561.80    34203.94    565.08 o
   1   1   5     6698.42     6214.87     92.82 o
   2   1   5     2349.14     2230.74     34.73 o
   3   1   5     4462.24     4464.42     77.78 o
   4   1   5      839.83      864.09     15.47 o
   5   1   5       47.48       48.24      3.46 o
   6   1   5     1345.70     1397.52     21.85 o
   7   1   5      144.30      125.23      5.01 o
   8   1   5      537.99      533.92     11.19 o
   9   1   5       37.61       49.67      4.25 o
  10   1   5      172.26      182.48      6.97 o
  11   1   5        6.09        4.00      3.72 o
  12   1   5       38.73       26.62      4.79 o
  13   1   5        1.92        5.79      5.92 o
  14   1   5        8.09        7.40      6.03 o
  15   1   5       19.25       22.45     15.78 o
  16   1   5        0.00       -6.68      8.78 o
 -17   2   5        4.84       -5.18      7.62 o
 -16   2   5        0.67       -7.02      7.02 o
 -15   2   5        0.01       -5.54      6.74 o
 -14   2   5        8.39        4.78      4.99 o
 -13   2   5        2.43        0.62      4.62 o
 -12   2   5      175.84      177.79     10.21 o
 -11   2   5       12.25       13.44      3.72 o
 -10   2   5       11.73       11.75      3.81 o
  -9   2   5       95.04      103.30      5.58 o
  -8   2   5      165.67      150.05      5.85 o
  -7   2   5     1974.07     1951.10     32.52 o
  -6   2   5      838.60      954.45     17.30 o
  -5   2   5     2489.95     2589.48     47.75 o
  -4   2   5      210.84      213.78      5.29 o
  -3   2   5      124.83      132.29      3.84 o
  -2   2   5     7924.02     7855.73    113.36 o
  -1   2   5       74.04       79.62      4.06 o
   0   2   5     2068.21     2173.61     33.16 o
   1   2   5       71.14       65.60      2.97 o
   2   2   5       18.50       59.16      5.87 o
   3   2   5     1600.55     1670.71     31.77 o
   4   2   5      108.10      142.47      4.38 o
   5   2   5      405.53      429.27     11.87 o
   6   2   5      297.30      299.70      8.27 o
   7   2   5        0.19       -1.22      2.03 o
   8   2   5       46.67       46.76      3.93 o
   9   2   5       40.52       48.85      4.21 o
  10   2   5      276.22      296.79     10.16 o
  11   2   5       97.29       94.74      6.89 o
  12   2   5       16.69       21.80      5.59 o
  13   2   5        1.29       -1.69      5.41 o
  14   2   5        1.05        0.96      6.15 o
  15   2   5       21.13        7.24      7.25 o
  16   2   5        1.99       -5.28      5.28 o
 -17   3   5        0.04       -6.06      6.42 o
 -16   3   5        2.78       -2.58      7.10 o
 -15   3   5       25.43       35.26      6.89 o
 -14   3   5       15.60       12.46      5.57 o
 -13   3   5        2.44        1.74      4.73 o
 -12   3   5        8.37        8.00      8.38 o
 -11   3   5      138.18      137.79      8.98 o
 -10   3   5        8.36        9.23      3.94 o
  -9   3   5        0.20       -2.59      2.59 o
  -8   3   5        6.03       14.31      2.83 o
  -7   3   5      642.91      699.66     14.07 o
  -6   3   5       19.11       24.78      2.75 o
  -5   3   5      112.69      104.02      5.14 o
  -4   3   5     1419.72     1320.90     21.21 o
  -3   3   5      151.55      138.39      9.91 o
  -2   3   5        1.54       51.05      6.28 o
  -1   3   5      571.70      609.95      9.84 o
   0   3   5      143.82      160.81      5.68 o
   1   3   5     1691.89     1638.54     22.90 o
   2   3   5       23.01       20.43      2.75 o
   3   3   5      776.39      796.05     12.97 o
   5   3   5      209.90      202.90      5.58 o
   6   3   5      461.29      478.40      9.74 o
   7   3   5      292.51      308.55      8.64 o
   8   3   5       45.62       30.75      9.14 o
   9   3   5      140.59      136.03      7.48 o
  10   3   5      128.85      142.41      8.08 o
  11   3   5      200.44      198.50      9.04 o
  12   3   5       32.20       32.97      5.08 o
  13   3   5       22.49       12.93      4.57 o
  14   3   5        0.63       -3.71      5.97 o
  15   3   5        0.11       -6.28      6.28 o
  16   3   5        0.14       -3.49      7.48 o
 -16   4   5        0.31       -2.89      5.47 o
 -15   4   5       68.86       63.96      8.19 o
 -14   4   5        0.00       -2.43      4.35 o
 -13   4   5        9.74        1.00      4.62 o
 -12   4   5       38.75       42.54      6.35 o
 -11   4   5        7.79        9.21      4.51 o
 -10   4   5        1.83        5.78      4.10 o
  -9   4   5      392.49      429.31     11.09 o
  -8   4   5       67.20       47.51      3.96 o
  -7   4   5      164.28      198.45      6.37 o
  -6   4   5     1564.88     1687.53     28.36 o
  -5   4   5      720.76      657.34     12.68 o
  -4   4   5     1169.49     1307.12     22.37 o
  -3   4   5      124.70      119.61      3.26 o
  -2   4   5        5.18        6.53      2.07 o
  -1   4   5        0.05        0.32      1.19 o
   0   4   5        2.05        0.74      1.48 o
   1   4   5      477.08      485.82     10.72 o
   2   4   5        3.48        4.18      1.38 o
   3   4   5     2609.64     2607.63     41.04 o
   4   4   5      303.23      285.59      6.55 o
   5   4   5      121.39      147.69      4.83 o
   6   4   5      167.65      215.43      6.80 o
   7   4   5      229.55      213.74      9.21 o
   8   4   5      264.83      258.59     10.34 o
   9   4   5       14.55       14.85      3.76 o
  10   4   5       35.46       24.86      4.53 o
  11   4   5       70.13       86.30      6.90 o
  12   4   5       12.37        7.08      4.17 o
  13   4   5        4.30        7.13      4.36 o
  14   4   5        0.72        7.25      4.69 o
  15   4   5       11.38        1.83      6.44 o
 -16   5   5       28.53       32.50      7.58 o
 -15   5   5        5.10        4.62      5.67 o
 -14   5   5        0.01       -1.57      4.91 o
 -13   5   5       28.44       25.45      5.94 o
 -12   5   5       58.04       68.63      7.24 o
 -11   5   5       84.96       94.25      8.02 o
 -10   5   5       60.69       65.39      7.51 o
  -9   5   5     1024.34      977.83     23.23 o
  -8   5   5        0.02       -0.84      1.64 o
  -7   5   5      152.43      146.83      8.74 o
  -6   5   5       28.09       30.00      3.04 o
  -5   5   5      387.50      362.28     33.51 o
  -4   5   5       15.95       26.73      4.34 o
  -3   5   5      493.12      534.83      9.50 o
  -2   5   5      657.33      712.15     17.46 o
   0   5   5       78.17       71.94      3.54 o
   1   5   5      356.10      408.85      8.29 o
   2   5   5      270.20      256.24      5.71 o
   3   5   5     1821.71     1888.78     48.30 o
   4   5   5      357.13      424.75      9.40 o
   5   5   5       56.57       78.98      4.18 o
   6   5   5      914.22      862.43     20.61 o
   7   5   5       81.59       98.44      9.48 o
   8   5   5      112.83      126.44      9.76 o
   9   5   5      107.18       93.57      6.71 o
  10   5   5       48.71       59.68      5.94 o
  11   5   5       30.77       34.45      6.57 o
  12   5   5        0.94        3.84      4.13 o
  13   5   5      111.79      116.17      8.49 o
  14   5   5       15.69       12.90      5.16 o
  15   5   5       13.81       10.71      6.29 o
 -16   6   5       22.66       34.05      9.52 o
 -15   6   5       22.36       30.62      7.18 o
 -14   6   5        0.41       -3.96      4.70 o
 -13   6   5        5.70        3.36      5.11 o
 -12   6   5        6.90        7.59      4.79 o
 -11   6   5       16.51       11.22      4.77 o
 -10   6   5       30.05       27.04      5.09 o
  -9   6   5      234.70      198.95      9.61 o
  -8   6   5     1084.93     1121.33     31.02 o
  -7   6   5        0.95        0.57      1.43 o
  -6   6   5      117.97       38.56      5.78 o
  -5   6   5      614.88      586.08     16.95 o
  -4   6   5      132.81      117.25      5.86 o
  -3   6   5      114.60      100.27      3.89 o
  -2   6   5      599.72      580.36      9.33 o
  -1   6   5     1159.79     1127.01     17.70 o
   0   6   5       98.34      118.26      4.58 o
   1   6   5      443.25      457.65      7.83 o
   2   6   5      218.81      219.81      4.97 o
   3   6   5      573.30      581.20     10.60 o
   4   6   5       92.06      124.75      8.86 o
   5   6   5        6.81       10.43      2.40 o
   6   6   5        0.06        1.04      2.03 o
   7   6   5      271.82      265.02      9.17 o
   8   6   5      333.15      324.58     12.09 o
   9   6   5       33.58       32.28      4.90 o
  10   6   5       19.53       25.79      4.85 o
  11   6   5       15.14       17.80      4.78 o
  12   6   5        0.32       -3.85      3.85 o
  13   6   5        0.30        1.94      4.58 o
  14   6   5        0.71        1.86      4.54 o
  15   6   5        0.13        6.05      5.31 o
 -16   7   5        0.06       -6.40      8.04 o
 -15   7   5        3.38        1.71      5.61 o
 -14   7   5       12.17       19.66      6.28 o
 -13   7   5        5.40        0.98      4.77 o
 -12   7   5        4.94        6.50      4.63 o
 -11   7   5        0.09       -2.85      4.07 o
 -10   7   5       98.19       79.51      9.27 o
  -9   7   5       26.80       30.21      5.11 o
  -8   7   5      890.86      894.06     21.93 o
  -6   7   5       84.05       84.88      5.03 o
  -5   7   5      221.57      206.08      9.10 o
  -4   7   5     1412.88     1492.57     25.50 o
  -3   7   5      196.53      219.10      4.50 o
  -2   7   5       15.80       22.17      1.74 o
  -1   7   5     6245.35     6319.20     65.57 o
   0   7   5      419.44      418.97      7.04 o
   1   7   5     1587.99     1622.63     22.08 o
   2   7   5       68.19       78.00      3.97 o
   3   7   5      313.04      333.49      6.81 o
   4   7   5       19.30       21.01      3.36 o
   5   7   5      245.21      209.95     10.15 o
   7   7   5       11.50        9.08      4.14 o
   8   7   5        9.49        8.87      3.81 o
   9   7   5      152.08      156.55      8.78 o
  10   7   5       10.49        6.00      3.95 o
  11   7   5        0.32       -0.02      4.16 o
  12   7   5        3.47        2.28      4.46 o
  13   7   5        0.62        1.15      4.43 o
  14   7   5        2.72        3.79      5.04 o
  15   7   5        2.58        8.69      5.89 o
 -15   8   5        0.05       -5.16      5.16 o
 -14   8   5        0.46        2.05      5.44 o
 -13   8   5       39.68       49.80      7.39 o
 -12   8   5        2.04        2.36      4.81 o
 -11   8   5        0.58        4.65      4.49 o
 -10   8   5        4.74       11.59      4.69 o
  -9   8   5       21.15       10.82      4.54 o
  -8   8   5       13.28       13.79      4.57 o
  -7   8   5      254.73      217.54     14.28 o
  -6   8   5      889.58      870.82     22.77 o
  -5   8   5      101.93      117.62      6.92 o
  -4   8   5       58.41       69.27      3.89 o
  -3   8   5      453.22      396.86      7.51 o
  -2   8   5       18.97       30.48      2.21 o
  -1   8   5     1217.54     1182.62     14.17 o
   0   8   5      185.28      196.60      4.56 o
   1   8   5      600.16      586.92     11.09 o
   2   8   5      134.86      136.17      4.31 o
   3   8   5      586.56      541.93      9.67 o
   4   8   5      120.72      116.66      5.59 o
   5   8   5      135.25      105.47     21.17 o
   6   8   5      181.58      199.44      8.38 o
   7   8   5      217.37      216.93      8.86 o
   8   8   5       89.80       79.79      6.50 o
   9   8   5       40.11       39.96      5.40 o
  10   8   5        0.20        2.17      3.84 o
  11   8   5        0.40        1.83      4.23 o
  12   8   5        0.62        0.23      4.37 o
  13   8   5       22.10       10.84      5.36 o
  14   8   5       22.32       42.15      6.99 o
 -15   9   5        5.17        5.88      6.35 o
 -14   9   5        0.01       -3.19      5.36 o
 -13   9   5       69.92       97.97      9.56 o
 -12   9   5       60.27       64.11      7.82 o
 -11   9   5        0.00       -3.91      3.91 o
 -10   9   5       18.22       15.47      5.11 o
  -9   9   5        9.94       12.50      4.63 o
  -8   9   5        1.04        2.99      4.09 o
  -7   9   5      124.56      115.07      8.18 o
  -6   9   5      493.45      465.17     16.97 o
  -5   9   5        6.09        4.43      2.38 o
  -4   9   5       29.74       33.91      2.63 o
  -3   9   5       26.25       27.73      2.61 o
  -2   9   5       62.62       68.60      2.69 o
  -1   9   5        6.21        4.91      1.40 o
   0   9   5        5.96        4.22      1.46 o
   1   9   5      544.86      533.15      9.64 o
   2   9   5       13.40       14.16      2.74 o
   3   9   5       42.92       56.11      4.18 o
   4   9   5       34.92       38.27      3.94 o
   5   9   5        0.01       -1.51      2.67 o
   6   9   5      124.54      117.79      7.37 o
   7   9   5        9.45        1.55      4.88 o
   8   9   5       50.70       55.95      5.92 o
   9   9   5       11.52       10.94      4.28 o
  10   9   5        9.36       16.50      4.79 o
  11   9   5       10.98        8.71      4.94 o
  12   9   5       37.05       31.15      6.87 o
  13   9   5        0.78        3.16      4.94 o
  14   9   5        0.03       -1.82      5.08 o
 -14  10   5        1.08        3.21     11.31 o
 -13  10   5        2.76       10.08      6.28 o
 -12  10   5        7.51        9.55      5.71 o
 -11  10   5        0.02        1.14      4.81 o
 -10  10   5       29.94       34.56      6.26 o
  -9  10   5        0.04       -2.32      4.57 o
  -8  10   5      129.70       99.51      8.11 o
  -7  10   5        4.39        4.53      4.30 o
  -6  10   5      566.43      600.90     17.47 o
  -5  10   5        1.54       -3.06      3.83 o
  -4  10   5        3.20        9.00      2.26 o
  -3  10   5       33.06       28.41      2.46 o
  -2  10   5       73.74       76.44      3.05 o
  -1  10   5        1.31       -0.39      1.40 o
   0  10   5       33.43       32.44      2.24 o
   1  10   5      287.93      288.73      6.01 o
   2  10   5        7.12        7.85      2.70 o
   3  10   5      233.00      219.16      7.14 o
   4  10   5      222.12      227.00      7.55 o
   5  10   5      150.01      164.52      7.38 o
   6  10   5      328.47      309.58      9.42 o
   7  10   5      104.01      104.36      7.39 o
   8  10   5        4.26        2.10      3.63 o
   9  10   5        7.11        0.81      4.06 o
  10  10   5        7.69        6.22      4.32 o
  11  10   5        4.49       -0.50      4.38 o
  12  10   5       23.11       25.85      5.82 o
  13  10   5        6.22       11.50      5.45 o
 -14  11   5       35.37       37.12     10.93 o
 -13  11   5        4.02       -5.83      7.76 o
 -12  11   5       10.58        8.99      8.56 o
 -11  11   5        0.89       -6.51     11.44 o
 -10  11   5        3.91        5.96      6.55 o
  -9  11   5        1.07        1.63      6.51 o
  -8  11   5       55.09       51.59      6.44 o
  -7  11   5      184.23      188.91     10.12 o
  -6  11   5       43.37       48.50      5.63 o
  -5  11   5       62.15       59.72      6.02 o
  -4  11   5       64.43       83.93      5.51 o
  -3  11   5       76.47       71.61      3.94 o
  -2  11   5       50.94       57.63      3.32 o
  -1  11   5      321.74      290.89      6.40 o
   0  11   5      120.53      116.65      4.50 o
   1  11   5      217.00      211.38      6.11 o
   2  11   5        0.33        6.21      2.71 o
   3  11   5        6.41       10.47      3.15 o
   4  11   5       19.70       21.08      3.61 o
   5  11   5      248.74      246.88      8.30 o
   6  11   5        2.74        1.65      3.11 o
   7  11   5        0.81        2.48      3.33 o
   8  11   5       19.36       28.65      5.27 o
   9  11   5      108.84      118.53      8.46 o
  10  11   5       11.42        8.92      4.86 o
  11  11   5        1.96       -2.63      4.51 o
  12  11   5       27.31       38.62      6.69 o
  13  11   5       12.11       21.21      6.25 o
 -13  12   5        0.57        1.29     15.84 o
 -12  12   5       27.57       34.06     10.08 o
 -11  12   5        2.84        5.72      7.76 o
 -10  12   5        7.42       13.10      7.51 o
  -9  12   5        3.72        4.62     10.16 o
  -8  12   5      188.43      180.08     15.00 o
  -7  12   5       15.71        3.56      6.48 o
  -6  12   5       11.87       13.02      4.66 o
  -5  12   5       12.33        7.74      5.23 o
  -4  12   5       39.06       50.47      6.52 o
  -3  12   5       61.63       54.15      5.14 o
  -2  12   5       44.44       37.04      3.95 o
  -1  12   5       28.09       25.16      3.90 o
   0  12   5        0.00       -2.10      2.10 o
   1  12   5       42.47       44.05      3.69 o
   2  12   5        7.15        5.74      2.94 o
   3  12   5       24.35       12.35      5.42 o
   4  12   5       16.18       21.35      3.68 o
   5  12   5      170.56      169.91      7.65 o
   6  12   5        3.86       -0.42      3.22 o
   7  12   5       73.59       84.89      7.30 o
   8  12   5        2.75       -4.13      4.13 o
   9  12   5        7.95        2.04      4.01 o
  10  12   5        4.94        0.03      4.55 o
  11  12   5        4.50        7.42      5.32 o
  12  12   5        0.56       -2.04      6.63 o
 -12  13   5       10.41       10.59      9.44 o
 -11  13   5        0.94       -7.21      7.39 o
 -10  13   5        7.50        7.52      7.88 o
  -9  13   5        4.71       -6.17      7.26 o
  -8  13   5       50.75       38.50     17.71 o
  -7  13   5        7.90        7.47      6.96 o
  -6  13   5        2.69        5.10      9.78 o
  -5  13   5       24.13       29.48      5.53 o
  -4  13   5       57.33       53.94      6.28 o
  -3  13   5        0.41       -0.23      3.10 o
  -2  13   5        5.97        8.25      3.28 o
  -1  13   5        0.38       -1.98      2.49 o
   0  13   5      390.70      369.46     12.51 o
   1  13   5       27.92       23.08      5.60 o
   2  13   5        7.95        5.81      3.37 o
   3  13   5       18.32       14.77      3.98 o
   4  13   5        1.56       10.40      3.57 o
   5  13   5       19.62       11.76      3.70 o
   6  13   5       11.22        8.39      3.73 o
   7  13   5        7.86       12.57      4.07 o
   8  13   5        6.87        3.10      3.97 o
   9  13   5        0.25       -0.39      3.92 o
  10  13   5        6.51        9.24      5.12 o
  11  13   5        0.44       -2.98      4.28 o
 -11  14   5        0.02       -4.51      8.53 o
 -10  14   5       24.98       10.25      9.22 o
  -9  14   5        0.02       -1.41      7.14 o
  -8  14   5        3.98        6.27      8.73 o
  -7  14   5       16.37       31.55     13.12 o
  -6  14   5       10.18       12.13      8.76 o
  -5  14   5        2.36       -3.98      3.98 o
  -4  14   5       14.16       14.76      4.81 o
  -3  14   5      692.04      659.10     16.22 o
  -2  14   5       22.32       13.80      3.93 o
  -1  14   5        0.52       -1.30      3.52 o
   0  14   5       24.49       20.14      3.96 o
   1  14   5        5.52        6.84      3.33 o
   2  14   5        3.20        5.90      3.05 o
   3  14   5        0.45        6.00      3.58 o
   4  14   5       36.40       24.03      5.67 o
   5  14   5       16.14       16.10      4.48 o
   6  14   5        5.50        8.36      5.79 o
   7  14   5       29.33       37.37      5.73 o
   8  14   5        9.79       14.08      4.86 o
   9  14   5        0.33        3.53      4.50 o
  10  14   5       21.17       24.58      5.96 o
 -10  15   5       21.31        9.93      9.45 o
  -9  15   5       29.95       47.87     26.03 o
  -8  15   5        8.96        9.53      7.82 o
  -7  15   5        4.89        6.83      7.53 o
  -6  15   5       28.14       19.67      5.78 o
  -5  15   5        3.72        9.66      4.73 o
  -4  15   5        6.18        4.33      5.35 o
  -3  15   5       32.33       25.73      4.68 o
  -2  15   5       53.33       53.98      8.21 o
  -1  15   5        0.16       -3.55      3.55 o
   0  15   5       14.02       21.96      4.69 o
   1  15   5        4.53        0.99      3.30 o
   2  15   5       18.42       31.53      4.31 o
   3  15   5        0.62        6.04      3.38 o
   4  15   5        2.29       -2.31      3.48 o
   5  15   5       34.02       22.09      5.02 o
   6  15   5       12.59       14.11      4.82 o
   7  15   5        0.37       -0.03      4.26 o
   8  15   5       20.13       20.62      5.95 o
   9  15   5        1.56        4.06      4.91 o
  -9  16   5        2.17       -7.53      7.53 o
  -8  16   5        0.32       16.25      8.67 o
  -7  16   5        1.45        7.95      8.96 o
  -6  16   5        0.28        5.28      5.15 o
  -5  16   5       20.97       24.87      5.90 o
  -4  16   5        1.17       -3.07      5.03 o
  -3  16   5        9.72       20.86      9.55 o
  -2  16   5       35.63       33.82      5.79 o
  -1  16   5       43.71       35.51      5.79 o
   0  16   5        1.31       -4.31      4.40 o
   1  16   5        0.12        1.26      4.00 o
   2  16   5        0.49        8.66      3.94 o
   3  16   5        0.64       -0.62      3.29 o
   4  16   5        9.05        4.47      4.02 o
   5  16   5       62.51       65.94      6.82 o
   6  16   5        0.36       -0.61      4.20 o
   7  16   5        0.05       -4.21      4.21 o
   8  16   5        6.95       11.97      5.11 o
  -8  17   5        0.17        4.38      6.51 o
  -7  17   5        0.07       14.19      6.89 o
  -6  17   5        0.17       -1.11      4.66 o
  -5  17   5        2.47        0.31      4.40 o
  -4  17   5        0.33        9.99      5.99 o
  -3  17   5       24.89       21.30      6.79 o
  -2  17   5        3.16       -4.50      4.50 o
  -1  17   5       68.44       69.97      7.35 o
   0  17   5        2.79       10.15      4.75 o
   1  17   5       15.45       27.88      5.93 o
   2  17   5        7.01        1.53      4.42 o
   3  17   5        2.72        2.58      4.74 o
   4  17   5        0.44        2.82      5.04 o
   5  17   5       13.37       15.30      4.96 o
   6  17   5       10.09       14.82      5.05 o
   7  17   5        3.48        6.91      5.66 o
  -6  18   5       13.40       18.94     10.39 o
  -5  18   5        1.05       -0.75      5.90 o
  -4  18   5        0.19        3.64      5.79 o
  -3  18   5        0.86        5.58      6.21 o
  -2  18   5        0.18       10.79      7.34 o
  -1  18   5        0.53        4.49      4.91 o
   0  18   5       85.57       93.21      8.43 o
   1  18   5       11.17        6.29      4.53 o
   2  18   5       18.11       20.09      5.44 o
   3  18   5        0.01        5.38      4.70 o
   4  18   5        0.53       12.40      7.10 o
   5  18   5        3.45       11.28      7.38 o
  -2  19   5        0.05       15.63     10.51 o
  -1  19   5        0.07        1.35     10.05 o
   0  19   5        0.96       -3.65      7.90 o
   1  19   5        0.01       11.84      6.98 o
 -17   0   6        0.94       -9.15      9.15 o
 -16   0   6        0.73       -1.09     10.22 o
 -15   0   6        4.13        7.65     10.33 o
 -14   0   6        0.49       -7.44      7.44 o
 -13   0   6      686.74      730.92     25.13 o
 -12   0   6      123.46      148.90     17.51 o
 -11   0   6       47.01       63.01      7.72 o
 -10   0   6     1046.51     1019.01     28.91 o
  -9   0   6      810.31      855.34     24.56 o
  -8   0   6      463.51      625.31     18.95 o
  -7   0   6      498.66      508.41     18.80 o
  -6   0   6      388.76      399.34     12.96 o
  -5   0   6     2796.92     1672.60     53.54 o
  -4   0   6      179.09      251.53     17.45 o
  -3   0   6        8.73       13.80      1.90 o
  -2   0   6     4646.20     4297.20     72.16 o
  -1   0   6      178.53      175.58      4.58 o
   0   0   6    33181.35    32632.39    539.13 o
   1   0   6     7458.67     6851.35    144.80 o
   2   0   6     1709.24     1791.57     40.28 o
   3   0   6       66.32       67.04      6.50 o
   4   0   6     1471.59     1604.91    115.08 o
   5   0   6      948.38      965.00     24.85 o
   6   0   6      314.74      321.78     12.06 o
   7   0   6        1.49       -2.93      3.28 o
   8   0   6        9.92        7.43      4.48 o
   9   0   6       14.29       19.73      7.55 o
  10   0   6      134.42      128.58     10.18 o
  11   0   6       66.85       66.76     12.51 o
  12   0   6      321.27      337.39     24.02 o
  13   0   6       16.27       15.96      9.86 o
  14   0   6        1.29       -6.74      7.38 o
  15   0   6        1.65       -8.75      8.75 o
  16   0   6        2.78       -8.05      8.05 o
 -17   1   6        0.02       -4.01      6.92 o
 -16   1   6        0.74       -6.09      9.48 o
 -15   1   6       21.29       11.39      8.83 o
 -14   1   6        5.12        0.44      5.58 o
 -13   1   6      231.56      255.82     11.62 o
 -12   1   6      172.16      170.82      8.52 o
 -11   1   6      305.53      304.77      9.94 o
 -10   1   6       25.97       29.23      4.02 o
  -9   1   6      287.95      317.17      9.16 o
  -8   1   6      929.79     1004.20     19.04 o
  -7   1   6      167.60      155.80      6.00 o
  -6   1   6       46.29       41.56      3.27 o
  -5   1   6     3336.97     3353.76     60.84 o
  -4   1   6      185.78      179.01      4.89 o
  -3   1   6     1954.78     1973.46     27.25 o
  -2   1   6      328.70      408.72      8.74 o
  -1   1   6     5631.60     5392.75     55.17 o
   0   1   6     1779.17     1746.60     26.48 o
   1   1   6     3693.99     3400.97     59.34 o
   2   1   6      240.51      259.28      6.78 o
   3   1   6       92.08      117.23      4.16 o
   4   1   6     2091.07     2121.38     39.42 o
   5   1   6        6.40        5.00      2.14 o
   6   1   6        2.54        3.13      2.24 o
   7   1   6      869.31      897.17     15.82 o
   8   1   6       46.41       47.95      4.01 o
   9   1   6      346.09      362.04      9.43 o
  10   1   6        6.22       -0.17      3.50 o
  11   1   6        8.43       13.34      4.17 o
  12   1   6       86.09       86.27     10.25 o
  13   1   6       35.87       51.26      8.84 o
  14   1   6       17.11       19.72      7.75 o
  15   1   6        1.84       -6.33      6.33 o
  16   1   6        0.32       -2.99      6.81 o
 -17   2   6        0.13       -1.95      7.10 o
 -16   2   6        0.65       -6.46      6.46 o
 -15   2   6        0.97       -0.68      6.27 o
 -14   2   6        5.82        8.41      5.45 o
 -13   2   6      177.32      177.91     10.93 o
 -12   2   6      272.02      264.86     15.69 o
 -11   2   6      122.96      118.98      6.90 o
 -10   2   6       41.66       38.27      4.47 o
  -9   2   6      267.51      256.47      8.18 o
  -8   2   6      397.92      446.83     10.73 o
  -7   2   6        0.71       -2.02      2.17 o
  -6   2   6      496.17      552.48     11.41 o
  -5   2   6     2198.30     2180.83     81.38 o
  -4   2   6       16.70       24.08      2.01 o
  -3   2   6     2080.79     1125.38     37.27 o
  -2   2   6      918.36      905.77     15.06 o
  -1   2   6      411.01      404.20      7.13 o
   0   2   6       20.34       20.76      2.03 o
   1   2   6       26.64       26.93      2.21 o
   2   2   6      739.97      769.41     15.46 o
   3   2   6      109.08      105.25      6.37 o
   4   2   6     1898.38     1830.70     29.97 o
   5   2   6      805.87      820.72     15.88 o
   6   2   6      104.50       99.50      5.37 o
   7   2   6      105.23      105.20      5.04 o
   8   2   6      386.92      360.50      8.94 o
   9   2   6      546.58      564.95     13.95 o
  10   2   6       22.68       32.42      4.65 o
  11   2   6      535.24      561.20     14.80 o
  12   2   6        2.00        7.42      5.87 o
  13   2   6        5.20        2.52      5.84 o
  14   2   6        0.76       -5.67      5.67 o
  15   2   6        0.01       -4.05      6.14 o
 -17   3   6        2.37       -0.75      7.44 o
 -16   3   6        0.44       -2.32      6.84 o
 -15   3   6       41.25       40.81      7.23 o
 -14   3   6        1.20       -3.68      6.25 o
 -13   3   6       20.06       28.06      5.98 o
 -12   3   6       43.52       38.63      5.89 o
 -11   3   6        0.69       -0.79      5.51 o
 -10   3   6       94.89       97.59      6.61 o
  -9   3   6       11.51        6.62      3.32 o
  -8   3   6      121.71      117.28      5.59 o
  -7   3   6      663.72      653.24     13.50 o
  -6   3   6      359.48      376.93      8.95 o
  -5   3   6       91.13      101.67      3.80 o
  -3   3   6      307.57      327.15      8.67 o
  -1   3   6     1975.02     1857.30     33.17 o
   0   3   6        0.30        0.91      1.36 o
   1   3   6      127.19      117.81      3.35 o
   2   3   6     2297.17     2620.69    342.63 o
   3   3   6       46.31       39.80      3.27 o
   4   3   6        5.78        6.00      1.97 o
   5   3   6        1.07        3.32      2.04 o
   6   3   6      441.05      459.19     10.02 o
   7   3   6      591.44      613.98     14.10 o
   8   3   6      324.11      327.62      9.99 o
   9   3   6      150.10      151.87      7.69 o
  10   3   6      103.25      108.02      7.12 o
  11   3   6        7.32       11.49      4.09 o
  12   3   6        0.37        0.10      3.77 o
  13   3   6        0.20       -0.09      4.21 o
  14   3   6       40.95       31.59     11.08 o
  15   3   6       11.75        7.65      7.40 o
 -16   4   6       30.60       26.18      7.16 o
 -15   4   6       50.12       52.73      7.71 o
 -14   4   6       26.78       26.03      6.22 o
 -13   4   6       46.74       44.50      6.64 o
 -12   4   6       14.15       10.26      4.76 o
 -11   4   6       76.09       80.55      7.35 o
 -10   4   6      151.80      136.99      8.26 o
  -9   4   6      406.72      416.56     10.88 o
  -8   4   6       73.31       70.23      4.73 o
  -7   4   6       11.77       19.40      2.88 o
  -6   4   6      404.31      400.15      9.42 o
  -5   4   6       65.41       66.86      3.66 o
  -4   4   6      330.60      447.79      8.26 o
  -3   4   6     1818.08     1994.83     25.64 o
  -2   4   6       50.58       46.32      2.63 o
  -1   4   6     1290.04     1322.99     21.64 o
   0   4   6        0.10       -1.31      1.31 o
   1   4   6     1176.13     1124.02     16.66 o
   2   4   6       36.01       37.55      2.69 o
   3   4   6       38.01       56.99      3.15 o
   4   4   6       68.47       79.64      3.88 o
   5   4   6      179.83      194.51      9.18 o
   6   4   6      110.05      107.98      4.90 o
   7   4   6      255.13      235.41      9.64 o
   8   4   6       33.57       28.37      4.20 o
   9   4   6       18.18       14.07      3.92 o
  10   4   6        2.72        1.50      3.47 o
  11   4   6        0.03       -0.48      4.87 o
  12   4   6       10.88       10.84      4.30 o
  13   4   6        5.06        2.48      4.20 o
  14   4   6        3.37        8.72      5.82 o
  15   4   6        0.07       -5.49      5.49 o
 -16   5   6        0.50        5.09      6.12 o
 -15   5   6        6.59        9.73      6.00 o
 -14   5   6        5.29        4.36      7.87 o
 -13   5   6        8.81       13.67      5.27 o
 -12   5   6        0.01       -0.46      4.10 o
 -11   5   6      258.98      259.43     13.61 o
 -10   5   6       10.22        5.88      4.24 o
  -9   5   6      367.51      395.11     13.18 o
  -8   5   6       22.36       23.79      3.40 o
  -7   5   6       22.11       30.00      5.92 o
  -6   5   6       56.89       56.01      3.43 o
  -5   5   6      235.41      189.05      6.06 o
  -4   5   6      231.00      256.57      6.43 o
  -3   5   6      406.98      377.28      6.74 o
  -2   5   6        1.48       15.80      2.22 o
  -1   5   6      629.45      563.66      9.60 o
   0   5   6      198.46      201.33      5.87 o
   1   5   6       10.38       11.96      3.30 o
   2   5   6      580.43      556.55     11.02 o
   3   5   6     1561.16     1522.34     38.15 o
   4   5   6       70.07       85.06      3.95 o
   5   5   6      131.53      123.03      6.80 o
   6   5   6      324.06      349.88     11.62 o
   7   5   6        1.25       -1.86      1.86 o
   8   5   6      133.91      131.22      7.46 o
   9   5   6       65.46       57.97      5.62 o
  10   5   6       84.69       81.42      6.63 o
  11   5   6       53.70       66.03      6.59 o
  12   5   6        5.09        3.23      4.16 o
  13   5   6        4.43        3.11      4.38 o
  14   5   6       23.39       22.14      5.54 o
  15   5   6        0.51        1.73      7.33 o
 -16   6   6        0.23       -3.56      5.61 o
 -15   6   6        0.00        0.34      5.70 o
 -14   6   6       13.36       11.45      6.22 o
 -13   6   6       62.08       65.24      7.75 o
 -12   6   6        0.25       -2.81      4.09 o
 -11   6   6      118.59      111.66      8.67 o
 -10   6   6        4.65        5.84      4.08 o
  -9   6   6        2.75        3.83      3.88 o
  -8   6   6      110.15      117.54      7.75 o
  -7   6   6       79.10       79.03      5.85 o
  -6   6   6        1.70        1.05      1.60 o
  -5   6   6       13.34       17.87      4.24 o
  -4   6   6      224.56      264.69      9.49 o
  -3   6   6      176.41      162.77      3.84 o
  -2   6   6      166.30      179.08      6.72 o
  -1   6   6      672.51      673.62     11.65 o
   0   6   6       36.31       27.20      2.95 o
   1   6   6     1013.75     1042.46     17.96 o
   2   6   6      788.88      758.09     12.82 o
   3   6   6      114.29      106.00      4.55 o
   4   6   6      804.49      752.39     31.36 o
   5   6   6       31.56       22.23     22.03 o
   6   6   6       37.41       49.73      7.77 o
   7   6   6       29.22       38.03      5.51 o
   8   6   6      131.73      145.45      8.00 o
   9   6   6       33.47       38.40      5.22 o
  10   6   6       11.34       18.64      4.56 o
  11   6   6       86.17       67.88      6.65 o
  12   6   6       35.01       35.20      5.76 o
  13   6   6       16.94       15.32      5.30 o
  14   6   6        0.45        1.47      5.76 o
  15   6   6       37.55       43.76      7.03 o
 -16   7   6       17.04       13.93      6.73 o
 -15   7   6        0.56       -5.30      5.30 o
 -14   7   6        3.52        6.44      5.38 o
 -13   7   6        3.27       -4.44      4.44 o
 -12   7   6        0.13       -3.01      3.98 o
 -11   7   6       25.96       20.19      5.25 o
 -10   7   6        3.28        3.68      4.07 o
  -9   7   6       19.00       13.30      4.31 o
  -8   7   6       36.18       20.95      4.78 o
  -6   7   6        0.02        1.56      1.34 o
  -5   7   6       10.09        9.38      5.06 o
  -4   7   6      813.57      857.07     24.95 o
  -3   7   6       12.17       21.91      1.89 o
  -2   7   6        9.45        8.25      1.40 o
  -1   7   6        1.54        3.15      0.98 o
   0   7   6       16.33        8.55      1.85 o
   1   7   6      522.47      532.06     11.11 o
   2   7   6      368.53      385.32      7.46 o
   3   7   6      128.87      138.22      4.38 o
   4   7   6       89.93       25.95      4.51 o
   5   7   6       83.44       79.08     10.26 o
   6   7   6       11.51       10.27      3.47 o
   7   7   6       82.83       98.98      7.31 o
   8   7   6      187.37      186.86      8.97 o
   9   7   6       22.79       32.26      4.95 o
  10   7   6        4.06       22.78     10.70 o
  11   7   6       21.76       23.27      4.97 o
  12   7   6        1.00        1.68      4.43 o
  13   7   6        8.67        4.46      7.48 o
  14   7   6        4.80        6.38      5.06 o
 -15   8   6        0.31        3.70      6.11 o
 -14   8   6        6.25        6.90      6.01 o
 -13   8   6        2.22       -2.35      4.86 o
 -12   8   6        2.96       -1.40      4.31 o
 -11   8   6       74.57       58.98      7.13 o
 -10   8   6       81.50       86.22      7.74 o
  -9   8   6        0.27       -3.52      3.52 o
  -8   8   6       10.97        7.06      3.65 o
  -7   8   6      419.86      409.04     13.12 o
  -6   8   6       75.74       85.25      5.78 o
  -5   8   6        2.04        6.76      1.86 o
  -4   8   6      270.94      119.48      7.70 o
  -3   8   6       36.72       29.61      2.32 o
  -2   8   6      157.89      161.75      3.51 o
  -1   8   6       46.07       46.90      2.10 o
   0   8   6        0.05       -0.70      1.62 o
   1   8   6       32.64       35.71      2.86 o
   2   8   6       56.92       52.18      5.79 o
   3   8   6        5.01       10.70      2.09 o
   4   8   6      114.53      124.09      5.82 o
   5   8   6      240.70      229.84     11.73 o
   6   8   6      552.23      562.80     14.26 o
   7   8   6       76.69       49.03      5.48 o
   8   8   6        5.51        5.15      3.90 o
   9   8   6       37.20       26.86      5.00 o
  10   8   6        6.57       -1.59      3.83 o
  11   8   6        5.88        6.46      4.52 o
  12   8   6       26.54       14.47      7.38 o
  13   8   6       11.64        6.90      5.09 o
  14   8   6        3.63       14.04      6.10 o
 -15   9   6        2.94       13.07      9.12 o
 -14   9   6       13.26        3.34      8.17 o
 -13   9   6       11.46       14.56      5.95 o
 -12   9   6       11.50        9.73      5.51 o
 -11   9   6        6.59        6.86      4.75 o
 -10   9   6        3.15       -0.07      4.14 o
  -9   9   6        0.06        2.57      3.94 o
  -8   9   6        0.09        4.96      4.81 o
  -7   9   6      373.49      337.50     10.15 o
  -6   9   6       64.53       70.38      5.92 o
  -5   9   6        1.12       -2.23      2.23 o
  -4   9   6       66.68       91.96      4.28 o
  -3   9   6      302.98      287.28      6.63 o
  -2   9   6       60.58       69.96      2.93 o
  -1   9   6      278.17      299.35      5.71 o
   0   9   6       34.17       27.14      2.26 o
   1   9   6      114.11      105.37      4.60 o
   2   9   6      100.31      100.04      5.06 o
   3   9   6       55.18       58.55      4.22 o
   4   9   6       91.78       95.14      5.49 o
   5   9   6      156.28      152.92      6.86 o
   6   9   6       74.58       80.22      6.34 o
   7   9   6       74.81       69.26      6.27 o
   8   9   6       12.93       22.60      8.74 o
   9   9   6        0.74       -0.02      3.75 o
  10   9   6        5.94        5.50      4.32 o
  11   9   6        2.38        5.56      4.63 o
  12   9   6        4.74        4.17      4.92 o
  13   9   6        4.26       11.97      5.54 o
  14   9   6        2.03        4.49      6.05 o
 -14  10   6        1.31       -3.80      8.00 o
 -13  10   6        0.03       -6.96      6.96 o
 -12  10   6        1.29       -3.61      7.19 o
 -11  10   6        1.11       -5.59      9.75 o
 -10  10   6       12.10       13.39     12.30 o
  -9  10   6      116.44      130.41     12.86 o
  -8  10   6       25.20       10.76      4.32 o
  -7  10   6       32.58       28.94      4.35 o
  -6  10   6       55.04       58.81      5.04 o
  -5  10   6      613.18      550.19     13.05 o
  -4  10   6        5.55       22.35      2.88 o
  -3  10   6       19.02       19.01      2.61 o
  -2  10   6       47.13       46.73      2.89 o
  -1  10   6      506.65      509.12      8.69 o
   0  10   6       23.24       29.22      2.91 o
   1  10   6       36.02       43.82      3.56 o
   2  10   6      301.10      301.47      8.24 o
   3  10   6      198.21      177.72      6.81 o
   4  10   6     1022.50     1051.27     19.06 o
   5  10   6       24.57       33.13      5.17 o
   6  10   6       54.21       62.52      5.23 o
   7  10   6       13.92       17.81      5.89 o
   8  10   6        3.97        4.91      3.96 o
   9  10   6        0.17       -1.01      4.61 o
  10  10   6        0.54        3.67      4.31 o
  11  10   6        0.64       -3.43      4.53 o
  12  10   6        2.16       -1.30      5.78 o
  13  10   6       20.46       26.39      6.60 o
 -14  11   6        2.81        3.40      8.62 o
 -13  11   6        0.11       -7.24     11.98 o
 -12  11   6        7.24       -0.57      7.63 o
 -11  11   6       12.94       27.94      9.07 o
 -10  11   6       15.84       32.94      8.82 o
  -9  11   6       39.38       37.41      8.63 o
  -8  11   6        1.72        7.81      6.35 o
  -7  11   6      185.54      187.44     10.26 o
  -6  11   6        1.70        0.87      3.80 o
  -5  11   6       83.95       74.15      6.94 o
  -4  11   6       49.23       57.84      5.25 o
  -3  11   6        0.25       -0.08      2.63 o
  -2  11   6      136.43      122.03      5.87 o
  -1  11   6       80.16       81.72      4.91 o
   0  11   6        4.39        2.99      2.34 o
   1  11   6      205.60      198.01      6.54 o
   2  11   6      589.64      548.72     11.97 o
   3  11   6      200.25      212.74      7.37 o
   4  11   6       22.61       23.74      3.93 o
   5  11   6      355.83      315.59     10.55 o
   6  11   6        5.58        3.49      3.48 o
   7  11   6        0.03       -2.78      3.24 o
   8  11   6        0.09       -2.53      3.95 o
   9  11   6        5.63        4.18      4.35 o
  10  11   6       32.34       41.56      6.46 o
  11  11   6        9.17        7.34      5.21 o
  12  11   6       17.19       30.95      6.39 o
 -13  12   6        1.73        2.22     16.88 o
 -12  12   6        0.16       -2.96     13.39 o
 -11  12   6       33.60       31.42     19.54 o
 -10  12   6        7.32        2.60      7.58 o
  -9  12   6       72.61       54.90     10.08 o
  -8  12   6       76.95       50.26      9.46 o
  -7  12   6       12.55        7.96      4.86 o
  -6  12   6       34.74       45.39      6.05 o
  -5  12   6       29.89       33.75      5.33 o
  -4  12   6       37.08       36.53      5.31 o
  -3  12   6        5.29        4.58      3.18 o
  -2  12   6        4.96        3.42      2.76 o
  -1  12   6       26.20       18.50      3.24 o
   0  12   6       44.41       50.49      4.19 o
   1  12   6        2.24        1.98      2.82 o
   2  12   6       28.30       21.81      4.24 o
   3  12   6       47.35       40.27      4.87 o
   4  12   6       15.97       10.45      3.74 o
   5  12   6        4.84        3.51      3.33 o
   6  12   6        2.93       -0.20      3.13 o
   7  12   6       18.73       17.54      4.72 o
   8  12   6        6.30        0.43      3.59 o
   9  12   6       13.17        5.30      4.07 o
  10  12   6       25.78       26.44      5.98 o
  11  12   6        0.11       -0.13      5.65 o
  12  12   6        1.22        0.71      7.84 o
 -12  13   6       11.86        8.55      9.04 o
 -11  13   6        0.04       -2.29      8.40 o
 -10  13   6        1.44       -6.68      7.56 o
  -9  13   6      146.28      115.18     17.78 o
  -8  13   6       16.70       -3.01      6.74 o
  -7  13   6       12.82        1.54      4.41 o
  -6  13   6        0.96       -1.26      4.03 o
  -5  13   6       24.37       25.65      5.18 o
  -4  13   6       43.48       41.06      5.71 o
  -3  13   6       11.62       15.80      3.94 o
  -2  13   6       23.01       19.40      3.88 o
  -1  13   6       22.17       22.44      3.61 o
   0  13   6        1.10        1.24      3.91 o
   1  13   6        0.57        4.12      3.19 o
   2  13   6      128.87      133.92      8.80 o
   3  13   6       68.69       61.10      7.30 o
   4  13   6        5.14        6.40      5.34 o
   5  13   6       24.95       25.31      4.72 o
   6  13   6        4.26        5.74      3.88 o
   7  13   6        5.39       -0.79      3.75 o
   8  13   6        2.37        2.87      4.25 o
   9  13   6       58.85       59.24     10.23 o
  10  13   6        0.00        1.71      4.51 o
  11  13   6       32.41       34.91      6.67 o
 -11  14   6        5.04       10.35      9.44 o
 -10  14   6        5.03        8.91      8.19 o
  -9  14   6       32.63       42.18      9.97 o
  -8  14   6        9.00        4.23      7.41 o
  -7  14   6        4.96       -1.31      4.66 o
  -6  14   6        5.33        5.76      4.84 o
  -5  14   6        7.15        4.72      4.40 o
  -4  14   6       12.73        9.65      4.46 o
  -3  14   6       24.28       27.07      4.55 o
  -2  14   6       26.73       26.66      4.46 o
  -1  14   6        1.46        7.78      3.68 o
   0  14   6      187.86      167.89     12.64 o
   1  14   6        0.14       -3.90      4.21 o
   2  14   6       60.88       66.48      5.91 o
   3  14   6        0.76        7.46      3.80 o
   4  14   6       47.46       45.90      9.60 o
   5  14   6        0.38        1.73      3.77 o
   6  14   6        1.62        4.67      4.10 o
   7  14   6        5.82        6.77      4.43 o
   8  14   6        0.74        3.07      4.46 o
   9  14   6        0.02       -1.11      5.96 o
  10  14   6        3.10        9.15      5.33 o
 -10  15   6        2.49        0.96      8.53 o
  -9  15   6        1.09        2.98      8.08 o
  -8  15   6        0.01        1.06      7.78 o
  -7  15   6       30.99       35.19      6.68 o
  -6  15   6        2.46       -0.68      4.67 o
  -5  15   6       15.67       11.21      5.26 o
  -4  15   6       24.01       22.53      5.42 o
  -3  15   6        0.88       -1.52      3.51 o
  -2  15   6        0.25        0.26      3.87 o
  -1  15   6        0.60        3.11      6.39 o
   0  15   6        0.03        2.71      3.39 o
   1  15   6       13.68       14.45      3.96 o
   2  15   6       59.25       56.73      6.39 o
   3  15   6        9.68       16.95      4.24 o
   4  15   6        8.47        5.49      4.10 o
   5  15   6       21.29       17.27      5.95 o
   6  15   6        0.11       -1.76      4.16 o
   7  15   6       12.34        6.75      5.66 o
   8  15   6        1.55        4.94      4.59 o
   9  15   6       24.65       25.31      5.92 o
  -9  16   6        8.13       18.12      9.30 o
  -8  16   6        0.26        0.47      7.80 o
  -7  16   6        0.01       -0.43      6.73 o
  -6  16   6       12.28        5.99      5.35 o
  -5  16   6        6.26        6.65      5.23 o
  -4  16   6        2.37        2.41      4.61 o
  -3  16   6       14.25       11.92      5.26 o
  -2  16   6        0.64       -2.44      4.09 o
  -1  16   6       11.23       16.30      9.34 o
   0  16   6        9.32       17.31      5.04 o
   1  16   6        1.46        8.80      3.84 o
   2  16   6       20.14       28.49      4.81 o
   3  16   6        3.35        0.17      3.63 o
   4  16   6        4.40        0.35      4.66 o
   5  16   6       26.82       28.16      5.74 o
   6  16   6        0.05        4.75      4.55 o
   7  16   6        0.01        1.01      5.35 o
   8  16   6       13.58       14.86      5.31 o
  -8  17   6        0.52        5.17      7.70 o
  -7  17   6        9.70        3.03      8.07 o
  -6  17   6        4.46        9.66      5.94 o
  -5  17   6       14.32       16.02      5.88 o
  -4  17   6       10.27        6.42      5.79 o
  -3  17   6        7.89       11.87      6.09 o
  -2  17   6        0.04       -0.48      5.81 o
  -1  17   6       32.50       38.08      6.36 o
   0  17   6        6.51       13.28      4.90 o
   1  17   6       37.85       39.72      6.20 o
   2  17   6        1.07        0.50      4.30 o
   3  17   6       10.69       18.68      5.61 o
   4  17   6        2.99        7.64      4.13 o
   5  17   6        7.77        9.62      5.29 o
   6  17   6        0.81        7.17      4.84 o
  -5  18   6        3.76       -1.57      6.33 o
  -4  18   6        0.00        6.14      5.98 o
  -3  18   6        0.16       14.34      6.49 o
  -2  18   6        5.35        6.24      7.14 o
  -1  18   6        2.58       -0.63      4.85 o
   0  18   6       15.01       20.65      5.70 o
   1  18   6        8.16       13.07      5.32 o
   2  18   6        0.02        4.31      5.47 o
   3  18   6        0.28       -1.14      5.18 o
   4  18   6        0.03        9.71      4.53 o
 -17   1   7        1.42       -1.49      7.42 o
 -16   1   7        1.30       -3.62      6.92 o
 -15   1   7       13.41        9.09     11.24 o
 -14   1   7       12.68       10.89      5.18 o
 -13   1   7       19.83        7.05      5.20 o
 -12   1   7      254.94      258.31      9.67 o
 -11   1   7      298.19      284.01      9.52 o
 -10   1   7      223.57      220.68      8.00 o
  -9   1   7      120.79      122.79      6.11 o
  -8   1   7       11.64       16.06      3.11 o
  -7   1   7     1023.68     1082.64     19.81 o
  -6   1   7     1490.44     1648.75     27.73 o
  -5   1   7      280.51      319.40      9.22 o
  -4   1   7       99.38      129.54      4.29 o
  -3   1   7     2128.65     2055.32     28.49 o
  -2   1   7      356.16      414.39      6.17 o
  -1   1   7     1485.78     1419.95     17.52 o
   0   1   7     1297.71     1464.42     21.78 o
   1   1   7      347.99      300.34      8.72 o
   2   1   7     1010.15     1092.31     21.25 o
   3   1   7      467.05      496.83     11.64 o
   4   1   7        2.26        0.14      2.09 o
   5   1   7      397.68      341.97      8.54 o
   6   1   7        5.04        0.28      2.28 o
   7   1   7       10.81       11.57      3.18 o
   8   1   7      125.58      133.23      6.87 o
   9   1   7       40.50       50.47      4.92 o
  10   1   7        1.49        1.17      4.04 o
  11   1   7        6.83        8.50      6.13 o
  12   1   7        0.47       -2.30      4.97 o
  13   1   7       50.49       45.03      8.68 o
  14   1   7        0.69       -1.48      6.00 o
  15   1   7        2.75        3.88      6.87 o
 -17   2   7        0.58       -2.83      7.46 o
 -16   2   7        2.87       -6.64      6.64 o
 -15   2   7        1.39        2.90      5.30 o
 -14   2   7       48.11       43.17      6.87 o
 -13   2   7        2.28        0.93      4.58 o
 -12   2   7       15.53        4.29      4.73 o
 -11   2   7      146.42      142.33      7.38 o
 -10   2   7       26.30       19.56      3.96 o
  -9   2   7       10.79       11.87      3.30 o
  -8   2   7      116.32      123.88      5.88 o
  -7   2   7      760.93      729.84     14.67 o
  -6   2   7       75.07      104.30      4.70 o
  -5   2   7       15.69       14.80      1.99 o
  -4   2   7      131.29      133.99      3.92 o
  -3   2   7        1.05        1.22      1.36 o
  -2   2   7       98.16      119.87      4.12 o
  -1   2   7        1.46        1.72      1.16 o
   0   2   7      156.61      169.32      5.96 o
   1   2   7      249.24      255.69     15.36 o
   2   2   7      300.07      308.75     10.70 o
   3   2   7     1344.47     1369.65     26.60 o
   4   2   7       63.83       76.61      4.78 o
   5   2   7     1013.50     1101.49     19.87 o
   6   2   7      177.62      186.61      7.44 o
   7   2   7       14.56       16.25      3.34 o
   8   2   7      298.86      290.23     10.12 o
   9   2   7       25.95       25.99      5.10 o
  10   2   7      113.55      109.30      8.24 o
  11   2   7        5.65        7.22      4.58 o
  12   2   7       49.03       65.66      7.42 o
  13   2   7        6.26        9.96     12.24 o
  14   2   7        0.58       -2.21      6.43 o
  15   2   7        0.49       -5.81      5.81 o
 -17   3   7        4.18       -4.77      7.15 o
 -16   3   7       10.72        6.54      7.71 o
 -15   3   7        6.16        8.40      5.78 o
 -14   3   7        2.29       13.34      5.71 o
 -13   3   7       21.63       29.80      6.00 o
 -12   3   7      169.00      181.21     10.88 o
 -11   3   7      198.92      206.91      9.83 o
 -10   3   7      467.74      484.15     12.42 o
  -9   3   7       45.47       51.60      4.66 o
  -8   3   7       50.08       60.09      5.11 o
  -7   3   7       51.33       66.18      4.43 o
  -6   3   7      250.64      222.64      6.77 o
  -5   3   7     1497.01     1503.87     22.22 o
  -4   3   7     1872.41     2000.87     31.18 o
  -3   3   7       96.03      128.19      3.38 o
  -2   3   7      767.07      830.06     13.19 o
  -1   3   7      245.87      288.42     11.47 o
   0   3   7       63.17       59.07      3.75 o
   1   3   7      229.32      258.85      9.71 o
   2   3   7      106.29      158.11      5.73 o
   3   3   7      482.36      532.78     10.86 o
   4   3   7       52.04       58.79      4.96 o
   5   3   7      213.98      242.69     15.97 o
   6   3   7      297.81      270.62     10.07 o
   7   3   7      124.59      127.89      5.75 o
   8   3   7        5.38        0.32      3.03 o
   9   3   7        0.19       -0.90      3.14 o
  10   3   7      199.11      191.17      8.86 o
  11   3   7        0.05       -0.15      3.64 o
  12   3   7        2.77        6.19      3.99 o
  13   3   7        3.81        0.84      4.60 o
  14   3   7        6.41        2.83      6.44 o
  15   3   7        0.72       -0.69      7.30 o
 -16   4   7        1.67        4.06      5.93 o
 -15   4   7       31.36       40.35      7.42 o
 -14   4   7        1.24       -1.37      4.70 o
 -13   4   7        5.31        2.03      4.47 o
 -12   4   7       40.03       48.15      6.59 o
 -11   4   7       73.97       86.93      8.71 o
 -10   4   7       31.71       30.91      5.20 o
  -9   4   7        0.44        0.44      2.85 o
  -8   4   7       44.81       55.22      4.33 o
  -7   4   7        1.96       -0.02      2.37 o
  -6   4   7      182.68      215.65      6.70 o
  -5   4   7     1013.16      951.90     16.68 o
  -4   4   7       46.36       64.60      3.09 o
  -3   4   7     3129.54     3066.89     38.35 o
  -2   4   7       14.73       12.52      2.07 o
  -1   4   7      468.33      469.96      9.66 o
   0   4   7     1659.91     1613.70     30.03 o
   1   4   7       59.43       37.63      3.44 o
   2   4   7       45.82       63.21      5.07 o
   3   4   7       43.90       55.47      3.54 o
   4   4   7        5.23        8.25      4.14 o
   5   4   7      492.72      478.95      9.99 o
   6   4   7      368.70      353.18      8.50 o
   7   4   7      269.38      245.60      8.75 o
   8   4   7       50.44       52.54      5.33 o
   9   4   7       27.75       27.53      4.51 o
  10   4   7        9.31        9.70      4.13 o
  11   4   7        3.11        2.21      4.40 o
  12   4   7       22.59       23.19      5.08 o
  13   4   7       39.92       48.17      8.36 o
  14   4   7       11.41       13.25      7.40 o
  15   4   7        0.22       -2.01      6.54 o
 -16   5   7        0.68       -1.46      5.82 o
 -15   5   7       48.12       50.91      7.87 o
 -14   5   7       12.43       19.30      6.06 o
 -13   5   7       18.60       21.25      5.75 o
 -12   5   7       25.75       24.08      5.66 o
 -11   5   7       13.54       13.24      4.73 o
 -10   5   7       42.87       57.08      6.20 o
  -9   5   7      497.42      515.28     12.48 o
  -8   5   7      113.96       99.25      5.80 o
  -7   5   7      312.11      303.83      9.43 o
  -6   5   7      181.88      165.65      5.73 o
  -5   5   7      328.68      415.28      8.42 o
  -4   5   7      471.33      503.50      9.26 o
  -3   5   7     1864.66     1963.88     25.65 o
  -2   5   7       29.07       52.45      4.63 o
  -1   5   7      158.36      122.93      4.23 o
   0   5   7       27.86       23.61      1.85 o
   1   5   7      508.57      498.05      9.89 o
   2   5   7      209.84      247.19      5.76 o
   3   5   7     1566.83     1604.57     37.78 o
   4   5   7      519.45      532.49     10.35 o
   5   5   7       20.26       21.65      2.96 o
   6   5   7        3.05       -3.54      3.54 o
   7   5   7      136.75      157.29      7.42 o
   8   5   7      147.68      136.42      7.66 o
   9   5   7      132.43      127.11      7.76 o
  10   5   7        2.82        0.67      3.72 o
  11   5   7       16.19       13.97      4.70 o
  12   5   7       21.21       30.86      5.42 o
  13   5   7        2.36       -0.36      4.24 o
  14   5   7        0.37       -0.79      6.01 o
  15   5   7        0.40       -6.63      6.63 o
 -16   6   7       22.92       17.40      7.07 o
 -15   6   7        0.25        0.20      5.54 o
 -14   6   7        2.29        5.62      5.37 o
 -13   6   7        6.06        9.55      5.29 o
 -12   6   7        2.76        4.38      4.56 o
 -11   6   7        0.01       -0.99      3.91 o
 -10   6   7        1.86        2.13      4.41 o
  -9   6   7       15.37       13.58      4.37 o
  -8   6   7       13.51       14.79      3.43 o
  -7   6   7      127.56      124.79      8.00 o
  -6   6   7      140.52      138.55      6.29 o
  -5   6   7       21.67       17.97      2.28 o
  -4   6   7       16.07       31.85      2.38 o
  -3   6   7      120.03      134.06      3.13 o
  -2   6   7       44.46       67.77      2.27 o
  -1   6   7      840.17      910.00     14.66 o
   0   6   7     2068.88     2118.47     34.11 o
   2   6   7       33.56       68.95      6.52 o
   3   6   7      101.63      113.19      4.88 o
   4   6   7       31.39       49.83      4.74 o
   6   6   7       34.83       33.85      5.34 o
   7   6   7        4.05       -0.35      2.98 o
   8   6   7      143.72      133.13      7.79 o
   9   6   7      152.56      126.31      9.30 o
  10   6   7       25.85       24.44      4.95 o
  11   6   7       15.03       21.95      4.97 o
  12   6   7       65.38       64.16      6.96 o
  13   6   7       37.46       47.40      6.35 o
  14   6   7        4.49        6.63      5.09 o
 -16   7   7        4.76       -6.38      7.56 o
 -15   7   7        0.12       -2.98      5.54 o
 -14   7   7       16.28       13.21      9.64 o
 -13   7   7        0.01        2.51      5.01 o
 -12   7   7       28.32       28.97      5.90 o
 -11   7   7       44.69       50.60      6.58 o
 -10   7   7        7.64        3.23      4.05 o
  -9   7   7        5.04        1.89      3.79 o
  -8   7   7       73.16       62.53      5.99 o
  -7   7   7        0.59       -0.39      2.49 o
  -6   7   7       50.27       46.17      4.32 o
  -5   7   7        4.69        2.38      2.33 o
  -4   7   7       24.43       25.95      4.18 o
  -3   7   7       30.52       23.59      2.87 o
  -2   7   7      268.63      330.54      6.04 o
  -1   7   7        1.74        2.44      1.40 o
   0   7   7      145.10      134.10      4.78 o
   1   7   7      501.89      484.29     14.49 o
   2   7   7        0.14        0.31      1.14 o
   3   7   7       69.82       62.69      3.67 o
   4   7   7       11.89       18.17      3.34 o
   6   7   7       66.31       62.52      5.33 o
   7   7   7        6.28       13.90      4.89 o
   8   7   7        0.37        4.70      5.41 o
   9   7   7        0.64        4.24      3.71 o
  10   7   7       34.98       49.42      6.12 o
  11   7   7        0.86        5.47      4.60 o
  12   7   7       13.32       13.40      5.05 o
  13   7   7        4.63       -1.19      4.73 o
  14   7   7       11.94       13.10      5.72 o
 -15   8   7        4.02       -7.13      7.13 o
 -14   8   7       30.98       45.01     10.40 o
 -13   8   7        3.34       -4.57      4.57 o
 -12   8   7       16.11       18.78      5.66 o
 -11   8   7        0.64        2.72      4.49 o
 -10   8   7        0.37       -3.52      3.52 o
  -9   8   7       16.54       11.01      4.44 o
  -8   8   7       14.47       13.94      4.12 o
  -7   8   7       49.21       51.49      4.57 o
  -6   8   7       55.48       57.53      5.81 o
  -5   8   7       10.21        7.74      4.22 o
  -4   8   7       10.44        2.75      2.48 o
  -3   8   7       91.53       89.17     15.42 o
  -2   8   7       38.64       34.86      2.42 o
  -1   8   7        1.28        3.20      1.41 o
   0   8   7       37.10       40.63      3.33 o
   1   8   7      160.39      168.84      5.88 o
   2   8   7        1.52        2.07      1.54 o
   3   8   7       65.79       69.06      3.99 o
   4   8   7      255.06      271.46     12.29 o
   5   8   7       53.93       42.53      4.79 o
   6   8   7       76.22       94.95      6.88 o
   7   8   7      483.52      434.39     14.34 o
   8   8   7       53.07       44.49      5.61 o
   9   8   7       14.94       17.73      4.62 o
  10   8   7       12.94        8.94      4.41 o
  11   8   7       12.44       12.49      5.88 o
  12   8   7        0.75        6.03      5.37 o
  13   8   7        0.12        4.12      6.26 o
  14   8   7        7.33       16.79      7.69 o
 -15   9   7       10.86       -6.49      7.91 o
 -14   9   7        0.63       -2.81     10.95 o
 -13   9   7       21.14       10.29      7.90 o
 -12   9   7        3.23        4.20      7.57 o
 -11   9   7        3.88        9.84      7.12 o
 -10   9   7        9.38       11.42      6.87 o
  -9   9   7       22.78       27.74      8.59 o
  -8   9   7      160.32      155.58     12.79 o
  -7   9   7       31.88       23.00      5.06 o
  -6   9   7       68.58       58.67      6.10 o
  -5   9   7      124.28      127.44      6.69 o
  -4   9   7       91.43       78.71      5.91 o
  -2   9   7      153.16      173.34      6.61 o
  -1   9   7        3.74        3.72      1.48 o
   0   9   7      109.75      103.26      4.99 o
   1   9   7       83.52       79.35      5.01 o
   2   9   7       32.64       40.07      3.37 o
   3   9   7      113.45      118.70      5.76 o
   4   9   7      465.56      508.22     15.19 o
   5   9   7        4.47        4.32      3.08 o
   6   9   7      371.58      360.46     11.43 o
   7   9   7      221.62      211.85     14.70 o
   8   9   7       65.45       74.62      6.73 o
   9   9   7        0.03       -1.59      3.90 o
  10   9   7        3.87        3.52      4.15 o
  11   9   7       25.87       32.18      5.98 o
  12   9   7       33.38       38.02      6.50 o
  13   9   7        1.37       -4.98      4.98 o
 -14  10   7        6.32       23.03      9.45 o
 -13  10   7       21.57       13.84      8.84 o
 -12  10   7       10.59       16.53      8.44 o
 -11  10   7       15.46       18.38      7.55 o
 -10  10   7        3.13        3.82      6.67 o
  -9  10   7        0.09       -2.34      5.91 o
  -8  10   7       16.76        7.21      6.67 o
  -7  10   7       21.75       22.01      5.53 o
  -6  10   7      242.25      233.58     10.21 o
  -5  10   7       49.95       39.14      5.53 o
  -4  10   7      206.83      209.80      7.18 o
  -3  10   7      105.33       96.98      5.30 o
  -2  10   7       11.80       19.10      4.56 o
  -1  10   7        1.94       -2.22      2.22 o
   0  10   7        0.03        0.42      2.60 o
   1  10   7      224.92      203.54      7.22 o
   2  10   7      348.20      336.24      9.69 o
   3  10   7        0.61       -1.54      2.74 o
   4  10   7       84.09      104.49      5.94 o
   5  10   7      103.33      102.90      6.13 o
   6  10   7       67.59       74.89      5.71 o
   7  10   7       36.12       36.13      5.20 o
   8  10   7       10.79        8.49      4.45 o
   9  10   7        9.33       10.29      4.68 o
  10  10   7       28.84       28.50      5.83 o
  11  10   7        3.03        4.97      5.12 o
  12  10   7        1.29        1.86      5.93 o
  13  10   7        3.80        3.03      5.61 o
 -14  11   7        3.83       -1.12      7.82 o
 -13  11   7        5.34        0.95      7.99 o
 -12  11   7       10.40        5.53     14.72 o
 -11  11   7        1.41       -2.56      7.24 o
 -10  11   7        0.93        7.13      7.15 o
  -9  11   7        0.09       -4.17      5.89 o
  -8  11   7       69.81       52.72      9.57 o
  -7  11   7      165.09      159.58     10.11 o
  -6  11   7      113.12      102.98     15.90 o
  -5  11   7      226.35      192.24     10.01 o
  -4  11   7       33.70       34.73      4.60 o
  -3  11   7        0.24       -2.68      2.68 o
  -2  11   7       19.70       40.58      5.36 o
  -1  11   7       79.90       78.87      5.02 o
   0  11   7        7.61        8.11      2.68 o
   1  11   7      241.10      246.45     22.24 o
   2  11   7      268.51      269.94     10.41 o
   3  11   7      284.99      250.05      9.22 o
   4  11   7      331.07      317.01     10.68 o
   5  11   7       37.98       36.72      5.57 o
   6  11   7        0.01        0.84      3.19 o
   7  11   7       19.09       18.46      6.65 o
   8  11   7       10.20       12.32      4.51 o
   9  11   7        0.50        2.09      4.35 o
  10  11   7       25.94       20.12      5.74 o
  11  11   7        4.84       -1.88      4.85 o
  12  11   7        1.80        2.43      5.26 o
 -13  12   7        1.43        1.59      9.07 o
 -12  12   7        0.00        2.64      8.17 o
 -11  12   7        1.94       14.40     10.74 o
 -10  12   7       89.24      100.99     12.71 o
  -9  12   7        1.50       -3.60      6.43 o
  -8  12   7        1.85        2.94      6.51 o
  -7  12   7       11.47       12.85      5.81 o
  -6  12   7       28.90       27.16      5.51 o
  -5  12   7       42.61       43.07      5.92 o
  -4  12   7       89.23       94.81      7.28 o
  -3  12   7        0.10        0.40      3.18 o
  -2  12   7       18.76       16.64      3.31 o
  -1  12   7      142.05      124.81      7.76 o
   0  12   7        0.94        3.74      2.65 o
   1  12   7       35.31       26.45      6.18 o
   2  12   7       53.87       58.25      5.99 o
   3  12   7        2.05       -1.37      3.56 o
   4  12   7       50.08       49.97      9.00 o
   5  12   7      118.22      108.55      7.61 o
   6  12   7        2.06       -3.57      3.57 o
   7  12   7       17.03       18.34      4.81 o
   8  12   7       26.26       37.85      6.77 o
   9  12   7        0.00        6.55      4.61 o
  10  12   7        5.17        2.92      5.35 o
  11  12   7        4.39        6.89      6.20 o
 -12  13   7       13.25        4.79      9.34 o
 -11  13   7        0.46       -6.95      6.95 o
 -10  13   7        8.10       10.96     17.87 o
  -9  13   7        8.83       19.77      8.28 o
  -8  13   7        4.76       11.58      7.45 o
  -7  13   7        1.54       16.54      5.15 o
  -6  13   7        8.78       10.45      4.66 o
  -5  13   7       23.35       24.47      6.96 o
  -4  13   7        0.03        0.87      3.33 o
  -3  13   7        0.00       -3.02      3.02 o
  -2  13   7       83.12       77.53      7.97 o
  -1  13   7        2.26        6.64      3.03 o
   0  13   7       22.69       31.48      4.31 o
   1  13   7       29.98       28.42      5.58 o
   2  13   7        7.73        6.93      3.90 o
   3  13   7       41.91       32.43      5.39 o
   4  13   7        0.04       -0.69      3.63 o
   5  13   7        6.86        7.17      4.05 o
   6  13   7        1.88       -2.49      4.26 o
   7  13   7       45.59       56.74      6.50 o
   8  13   7        3.19        5.28      4.55 o
   9  13   7        4.31       -1.55      4.53 o
  10  13   7        7.68        3.46      8.56 o
  11  13   7       29.09       40.42      6.78 o
 -11  14   7        0.04        0.18      8.86 o
 -10  14   7        9.24        3.81      8.00 o
  -9  14   7        2.64       15.40      8.56 o
  -8  14   7        1.56       -5.33      7.15 o
  -7  14   7        4.65        7.65      5.52 o
  -6  14   7       42.41       49.47      6.82 o
  -5  14   7       34.24       37.87      7.15 o
  -4  14   7        6.09       -2.08      3.75 o
  -3  14   7       17.26       22.55      4.61 o
  -2  14   7      195.46      176.47      8.45 o
  -1  14   7       19.07       15.75      4.08 o
   0  14   7       71.36       81.91      6.36 o
   1  14   7       28.04       21.00      4.08 o
   2  14   7        3.31        6.34      3.38 o
   3  14   7       14.99       11.38      4.57 o
   4  14   7        2.43       -2.34      3.91 o
   5  14   7        0.68       -0.31      4.14 o
   6  14   7        7.99        1.51      4.30 o
   7  14   7        2.84        6.61      4.48 o
   8  14   7        2.45        1.60      4.47 o
   9  14   7        0.12       -0.15      5.80 o
  10  14   7       16.37       19.78      5.87 o
 -10  15   7        3.88       -7.12      8.07 o
  -9  15   7        3.93       -6.67      7.35 o
  -8  15   7       18.67       15.68      8.29 o
  -7  15   7       18.82       19.46      6.04 o
  -6  15   7        1.79        1.03      4.85 o
  -5  15   7        4.31       12.31      8.62 o
  -4  15   7       34.17       29.92      7.49 o
  -3  15   7        3.40        6.64      4.04 o
  -2  15   7       53.99       69.15      7.17 o
  -1  15   7       12.04       16.50      4.54 o
   0  15   7        1.22        6.99      3.64 o
   1  15   7        6.40        5.94      6.88 o
   2  15   7        7.36        7.81      3.79 o
   3  15   7      197.38      195.10     11.04 o
   4  15   7        0.70        9.77      4.87 o
   5  15   7       74.29       71.05      7.87 o
   6  15   7        7.60        9.50      4.88 o
   7  15   7       25.34       28.35      5.85 o
   8  15   7        1.44       -5.96      6.71 o
   9  15   7        3.87        3.64      6.45 o
  -9  16   7        2.56       -3.10      8.11 o
  -8  16   7        0.56        9.93     14.40 o
  -7  16   7        6.56        8.61      5.71 o
  -6  16   7        4.66        3.40      5.18 o
  -5  16   7        0.01        5.33      4.97 o
  -4  16   7        4.27        0.50      4.73 o
  -3  16   7        0.03       -0.94      4.60 o
  -2  16   7       24.46       21.12      5.40 o
  -1  16   7        2.26        5.83      7.24 o
   0  16   7       14.51       21.81      5.23 o
   1  16   7       35.05       33.35      4.96 o
   2  16   7        9.28       13.65      5.75 o
   3  16   7       26.79       33.99      6.87 o
   4  16   7        3.22       -0.25      4.42 o
   5  16   7        2.36        3.14      4.75 o
   6  16   7        3.47        8.79      5.03 o
   7  16   7       11.11        6.15      5.05 o
  -7  17   7        5.38       11.55      8.70 o
  -6  17   7       10.31        1.32      5.80 o
  -5  17   7        7.43        4.39      5.35 o
  -4  17   7        0.74        4.67      6.72 o
  -3  17   7        0.00       -5.50     12.08 o
  -2  17   7        0.46       -4.49      4.49 o
  -1  17   7       35.06       34.18      8.70 o
   0  17   7        8.89       13.53      5.18 o
   1  17   7       93.28       85.88      8.19 o
   2  17   7       23.76       27.75      5.04 o
   3  17   7       11.53       17.96      4.65 o
   4  17   7        9.16       11.79      4.58 o
   5  17   7        0.33        6.36      5.01 o
   6  17   7        0.00        6.00      7.20 o
  -5  18   7        2.04        8.57      7.96 o
  -4  18   7        0.08       11.10      6.61 o
  -3  18   7        8.02        9.21      6.61 o
  -2  18   7       46.55       43.45     10.95 o
  -1  18   7        6.70        0.74      5.22 o
   0  18   7       84.47      103.55      9.24 o
   1  18   7       35.72       34.88      6.58 o
   2  18   7        0.21       -0.08      4.66 o
   3  18   7       13.01        5.27      4.99 o
 -17   0   8        0.00       -9.91      9.91 o
 -16   0   8        0.01       -7.49      9.73 o
 -15   0   8        8.05       -1.67      9.23 o
 -14   0   8        0.33       -4.03      8.69 o
 -13   0   8       25.49       27.45      7.02 o
 -12   0   8        0.27        1.19      5.19 o
 -11   0   8        4.16        7.94      5.54 o
 -10   0   8        2.55        2.02      4.44 o
  -9   0   8        4.24        5.57      4.41 o
  -8   0   8      176.01      167.83     13.90 o
  -7   0   8       11.25        2.17      3.67 o
  -6   0   8      418.15      414.73     23.74 o
  -5   0   8     4390.28     4774.38    103.73 o
  -4   0   8     6919.40     7007.90    117.35 o
  -3   0   8      123.78       84.66      3.86 o
  -2   0   8     1945.67     2022.22     34.54 o
  -1   0   8     2251.20     2454.48     41.56 o
   0   0   8     1090.10     1067.87     19.98 o
   1   0   8     1988.33     2160.05     48.46 o
   2   0   8     2761.94     2949.06     67.32 o
   3   0   8      141.03      181.16      8.02 o
   4   0   8      283.88      255.80     10.01 o
   5   0   8      107.27      135.89      8.05 o
   6   0   8      104.19      113.22      8.06 o
   7   0   8     1292.38     1300.77     47.25 o
   8   0   8      485.75      479.69     24.77 o
   9   0   8      540.88      549.58     19.45 o
  10   0   8        5.41       10.29      5.29 o
  11   0   8       20.63       24.88      9.57 o
  12   0   8       96.87       72.46     13.43 o
  13   0   8        0.72       15.35      9.99 o
  14   0   8        0.28        7.72     10.05 o
  15   0   8        5.63        3.78      9.18 o
 -17   1   8        4.71       -2.15      7.35 o
 -16   1   8        5.10        0.38      7.27 o
 -15   1   8       14.15       13.30      7.58 o
 -14   1   8        0.05       -4.19      4.19 o
 -13   1   8        6.27       -2.06      9.54 o
 -12   1   8      228.66      213.52      8.83 o
 -11   1   8        1.32        0.85      3.45 o
 -10   1   8      169.43      174.10      7.33 o
  -9   1   8      104.19       95.76      5.87 o
  -8   1   8       46.14       46.40      4.20 o
  -7   1   8      275.64      270.28      7.82 o
  -6   1   8      530.80      589.93     12.26 o
  -5   1   8        0.18       -1.15      1.40 o
  -4   1   8      157.63      202.97      7.23 o
  -3   1   8      826.45      923.29     12.52 o
  -2   1   8      167.12      259.89      7.03 o
  -1   1   8       18.17       24.53      2.16 o
   0   1   8      655.31      724.29     10.86 o
   1   1   8      641.67      621.68     12.77 o
   2   1   8      334.16      535.41     10.73 o
   3   1   8     1188.00     1358.64     23.13 o
   4   1   8      103.31      107.74      4.75 o
   5   1   8      180.52      174.05      6.13 o
   6   1   8        4.85        6.64      2.78 o
   7   1   8      319.26      306.55      9.10 o
   8   1   8       44.90       47.53      5.80 o
   9   1   8        4.33        3.35      3.46 o
  10   1   8       73.55       87.91      7.61 o
  11   1   8      100.94      101.90      8.28 o
  12   1   8       13.14        7.20      6.02 o
  13   1   8       17.43       11.63      6.87 o
  14   1   8        8.14        6.75      7.10 o
  15   1   8        3.43        8.60      7.48 o
 -17   2   8        2.76        3.33      7.88 o
 -16   2   8        5.57       -5.80      6.95 o
 -15   2   8        8.16        8.12      5.57 o
 -14   2   8        0.78       -1.10      4.89 o
 -13   2   8       52.72       53.78      6.94 o
 -12   2   8        3.42        3.59      3.73 o
 -11   2   8       74.34       84.15      6.22 o
 -10   2   8      222.64      213.04      9.32 o
  -9   2   8      137.19      135.23      6.59 o
  -8   2   8      187.15      169.00      9.48 o
  -7   2   8      211.32      271.59      7.94 o
  -6   2   8        8.15       11.08      2.72 o
  -5   2   8      160.08      169.91      4.82 o
  -4   2   8      761.33      845.65     13.42 o
  -3   2   8       85.97       94.26      4.88 o
  -2   2   8      617.40      619.24      8.76 o
  -1   2   8        0.31       -0.89      0.92 o
   0   2   8      811.30      955.48     13.73 o
   1   2   8       10.41       12.84      1.69 o
   2   2   8      164.29      167.62      5.20 o
   3   2   8      177.45      210.91      6.30 o
   4   2   8      477.02      450.99     10.17 o
   5   2   8       17.11       14.49      3.14 o
   6   2   8       29.71       26.67      3.81 o
   7   2   8       71.62       66.98      5.02 o
   8   2   8       25.71       25.85      4.36 o
   9   2   8       43.38       57.73      6.21 o
  10   2   8      196.15      191.40     10.04 o
  11   2   8       18.16       20.51      5.41 o
  12   2   8        2.15        1.25      4.38 o
  13   2   8        2.40        0.70      5.98 o
  14   2   8        1.00       -5.95      5.95 o
  15   2   8        0.02       -0.26      6.86 o
 -16   3   8        1.62       -6.57      6.57 o
 -15   3   8        8.30       -3.24      9.65 o
 -14   3   8       32.41       25.81      6.25 o
 -13   3   8        1.06       -1.10      4.51 o
 -12   3   8        0.67       -0.03      4.25 o
 -11   3   8        0.01        2.70      3.32 o
 -10   3   8      162.24      177.59      8.33 o
  -9   3   8       47.33       51.77      4.73 o
  -8   3   8       94.74      101.91      5.96 o
  -7   3   8       86.58       85.66      5.07 o
  -6   3   8      657.63      732.02     14.48 o
  -5   3   8       80.48       77.26      3.58 o
  -4   3   8       49.25       53.94      3.53 o
  -3   3   8     1282.81     1264.76     17.10 o
  -2   3   8      417.18      454.04      8.53 o
  -1   3   8      141.48      150.86      4.87 o
   0   3   8      295.80      296.90      7.19 o
   1   3   8       20.86       32.76      3.13 o
   2   3   8      306.68      253.60      7.44 o
   3   3   8       96.80       96.49      9.54 o
   4   3   8      314.44      384.44      9.19 o
   5   3   8        0.13       -2.19      2.19 o
   6   3   8       74.02       93.53      5.41 o
   7   3   8      140.30      143.25      6.91 o
   8   3   8        2.06        0.14      4.20 o
   9   3   8       29.09       29.98      5.41 o
  10   3   8      126.03      121.46      8.73 o
  11   3   8       60.83       72.04      7.45 o
  12   3   8        3.54       -4.24      5.03 o
  13   3   8        1.74        4.16      6.29 o
  14   3   8        7.07        1.76      6.78 o
  15   3   8       14.22       10.98      7.57 o
 -16   4   8        8.83        2.13      5.98 o
 -15   4   8      108.74       90.12      9.32 o
 -14   4   8       32.63       27.16      6.31 o
 -13   4   8        1.56        0.10      4.47 o
 -12   4   8        3.06        9.37      4.79 o
 -11   4   8       62.20       58.71      6.51 o
 -10   4   8      174.16      171.82      7.28 o
  -9   4   8      575.01      512.52     12.44 o
  -8   4   8      214.76      219.14      7.51 o
  -7   4   8      378.63      395.10      9.98 o
  -6   4   8       98.21      135.45      7.19 o
  -5   4   8      660.00      803.21     14.73 o
  -4   4   8       73.93       85.89      3.43 o
  -3   4   8       38.03       33.19      1.93 o
  -2   4   8      502.50      535.11      9.85 o
  -1   4   8       29.03       22.65      2.47 o
   0   4   8        0.53        5.61      1.97 o
   1   4   8      768.59      836.84     13.36 o
   2   4   8     1240.92     1327.00     30.83 o
   3   4   8        3.00        0.36      3.19 o
   4   4   8        2.01       13.74      3.04 o
   5   4   8      609.14      640.10     16.01 o
   6   4   8      764.38      791.79     30.64 o
   7   4   8      315.76      304.60     11.16 o
   8   4   8      130.60      131.48     11.15 o
   9   4   8       40.57       33.29      5.63 o
  10   4   8        0.00        2.52      4.50 o
  11   4   8        6.38       11.26      5.39 o
  12   4   8        0.41       -1.20      4.51 o
  13   4   8       21.62       17.86      5.86 o
  14   4   8        0.45       -5.74      5.74 o
  15   4   8        1.25       -3.40      6.55 o
 -16   5   8        0.07       -3.63      7.52 o
 -15   5   8       13.77        7.87      6.07 o
 -14   5   8        7.35        5.70      7.68 o
 -13   5   8        4.26        1.59      4.59 o
 -12   5   8       20.51       20.87      5.56 o
 -11   5   8      234.68      229.70     10.54 o
 -10   5   8        4.70        4.12      4.03 o
  -9   5   8      295.60      254.98      8.37 o
  -8   5   8       33.75       43.08      4.20 o
  -7   5   8       28.25       28.88      3.93 o
  -6   5   8        9.56       27.85      5.37 o
  -5   5   8      188.22      173.46      5.16 o
  -4   5   8      359.30      370.14      7.00 o
  -3   5   8      445.44      524.46      8.63 o
  -2   5   8     1549.26     1548.87     23.27 o
  -1   5   8      721.56      790.38     13.37 o
   0   5   8     1190.37     1310.97     22.53 o
   1   5   8      180.46      182.89      4.76 o
   2   5   8       62.61       65.53      3.75 o
   3   5   8        4.07        3.07      3.18 o
   4   5   8      268.35      318.66     10.06 o
   5   5   8      231.26      230.06      8.89 o
   6   5   8       13.59       21.48      5.24 o
   7   5   8        0.42       -1.62      2.94 o
   8   5   8        3.28        2.59      3.33 o
   9   5   8      210.15      206.02      9.14 o
  10   5   8       80.71       80.96      6.89 o
  11   5   8        0.00        3.77      4.21 o
  12   5   8        0.36       -0.16      4.40 o
  13   5   8       38.99       39.21      6.94 o
  14   5   8        0.27        9.59      7.39 o
 -16   6   8        9.89       16.83      7.54 o
 -15   6   8       11.88        1.52      5.96 o
 -14   6   8       29.06       31.21      7.13 o
 -13   6   8        2.62        5.61      5.02 o
 -12   6   8       19.86       16.20      5.18 o
 -11   6   8        7.46        8.84      4.56 o
 -10   6   8       74.21       91.57     13.15 o
  -9   6   8       84.64       85.90      6.90 o
  -8   6   8       45.78       42.16      4.33 o
  -7   6   8       41.67       35.69      3.65 o
  -6   6   8       41.69       36.29      3.40 o
  -5   6   8       85.65      102.80      5.40 o
  -4   6   8      920.51      841.61     12.94 o
  -3   6   8      257.39      248.98      5.47 o
  -2   6   8     1008.94     1012.94     16.62 o
  -1   6   8      120.73      122.59      4.50 o
   0   6   8      100.76       98.35      4.21 o
   1   6   8       17.32       18.24      2.18 o
   2   6   8      602.19      579.67     10.57 o
   3   6   8       54.29       52.89      4.70 o
   4   6   8        6.19        7.32      2.85 o
   5   6   8       74.57       68.77      7.85 o
   6   6   8        2.22        7.75      3.48 o
   7   6   8       13.78       12.24      3.69 o
   8   6   8        8.86        7.21      3.73 o
   9   6   8       54.45       45.44      5.58 o
  10   6   8        2.00        3.00      4.01 o
  11   6   8        2.91        1.64      4.66 o
  12   6   8        0.44       -3.43      4.04 o
  13   6   8        0.20       -1.81      7.26 o
  14   6   8       21.40       27.79      6.85 o
 -15   7   8        0.16       -6.25      7.39 o
 -14   7   8        3.08       -5.51     12.69 o
 -13   7   8        0.21        5.18      4.99 o
 -12   7   8        5.16        8.22      6.10 o
 -11   7   8        0.13       -3.97      3.97 o
 -10   7   8       64.20       81.82      7.46 o
  -9   7   8      200.35      206.23      9.46 o
  -8   7   8       49.89       43.43      9.76 o
  -7   7   8        3.39        4.52      2.43 o
  -6   7   8       50.13       73.05      4.78 o
  -5   7   8      114.30      104.86      5.06 o
  -4   7   8        9.05        8.51      1.54 o
  -3   7   8      150.48      182.17      5.26 o
  -2   7   8        0.93        0.29      0.97 o
  -1   7   8        0.44       -1.90      2.22 o
   0   7   8      245.93      225.17      6.32 o
   1   7   8        0.84       -1.31      1.31 o
   2   7   8       30.98       30.89      3.66 o
   5   7   8       31.47       24.57      4.04 o
   6   7   8       63.54       72.61      5.84 o
   7   7   8       20.70       19.00      4.10 o
   8   7   8        4.22        6.27      5.63 o
   9   7   8      130.00      130.32      8.31 o
  10   7   8        3.95        1.26      3.97 o
  11   7   8        0.46        0.66      4.36 o
  12   7   8       17.96       14.28      5.24 o
  13   7   8        4.80        2.48      5.62 o
  14   7   8       37.84       55.13      8.32 o
 -15   8   8        0.36        0.35      7.89 o
 -14   8   8        1.74        3.68     17.87 o
 -13   8   8        1.21        6.99     14.20 o
 -12   8   8       35.42       45.31      9.38 o
 -11   8   8       10.34       10.26      6.69 o
 -10   8   8       76.50       94.89     22.65 o
  -9   8   8      417.73      449.21     19.60 o
  -8   8   8        1.19       -2.50      4.72 o
  -7   8   8      426.96      421.29     13.70 o
  -6   8   8       11.15       12.79      3.56 o
  -5   8   8        1.71        0.35      1.83 o
  -4   8   8       74.19       83.27     12.67 o
  -3   8   8       22.70       11.99      9.19 o
  -2   8   8       10.78        3.55      2.87 o
   0   8   8       30.43       31.75      5.60 o
   2   8   8        0.67        0.48      1.74 o
   3   8   8       85.11       86.99      6.02 o
   4   8   8       76.63       72.46      5.25 o
   5   8   8        0.32       -3.01      3.01 o
   6   8   8       65.99       56.36      5.51 o
   7   8   8      134.77      122.82      7.71 o
   8   8   8      156.01      162.19      9.02 o
   9   8   8        6.48       -3.62      3.90 o
  10   8   8        3.44        4.56      4.10 o
  11   8   8       20.68       13.97      5.06 o
  12   8   8       61.09       62.87      7.48 o
  13   8   8        7.67        5.16      6.27 o
 -15   9   8        0.19        0.31      8.54 o
 -14   9   8        0.09       -8.84      8.84 o
 -13   9   8        6.92        0.10      6.96 o
 -12   9   8       26.41       24.92      8.65 o
 -11   9   8       27.68       19.41      7.52 o
 -10   9   8       41.45       37.20      8.25 o
  -9   9   8        1.10        4.65      9.85 o
  -8   9   8       14.00       19.04      8.80 o
  -7   9   8        1.38        0.77      4.53 o
  -6   9   8       23.85       16.86      4.55 o
  -5   9   8        0.19       -3.04      3.04 o
  -4   9   8       14.46       16.47      3.19 o
  -3   9   8      180.26      173.37     10.29 o
  -2   9   8      131.22      150.61      9.63 o
  -1   9   8      141.58      134.44      6.83 o
   0   9   8      169.86      166.68      7.45 o
   1   9   8      458.83      454.73     12.77 o
   2   9   8       20.31       28.03      3.52 o
   3   9   8      177.93      197.00      7.51 o
   4   9   8       36.13       38.61      4.51 o
   5   9   8       23.46       22.75      3.79 o
   6   9   8      165.73      168.41      8.53 o
   7   9   8      184.62      190.84      9.23 o
   8   9   8       25.81       13.93      5.12 o
   9   9   8        9.27        7.05      4.47 o
  10   9   8        1.08        2.02      4.22 o
  11   9   8        2.88        2.59      4.56 o
  12   9   8        2.47        8.03      5.11 o
  13   9   8       69.43       84.28      8.67 o
 -14  10   8       14.79       23.22      9.50 o
 -13  10   8        1.19       -1.49     16.44 o
 -12  10   8        7.77       11.42      7.99 o
 -11  10   8       31.16       36.71      9.35 o
 -10  10   8       28.62       30.87      8.37 o
  -9  10   8       12.80       15.60      7.07 o
  -8  10   8       83.77       83.51     12.98 o
  -7  10   8       15.88       10.91      5.42 o
  -6  10   8      629.37      586.27     16.95 o
  -5  10   8      507.03      495.52     15.05 o
  -4  10   8      663.81      682.60     13.89 o
  -3  10   8      683.69      667.05     13.56 o
  -2  10   8       19.15       33.35      4.67 o
  -1  10   8      221.30      208.14      6.86 o
   0  10   8      141.69      159.39      6.35 o
   1  10   8       25.04       21.26      3.67 o
   2  10   8      500.37      504.05     14.75 o
   3  10   8      138.23      130.56      8.39 o
   4  10   8      674.03      685.91     18.80 o
   5  10   8        7.98        9.21      3.93 o
   6  10   8      165.06      161.57      7.70 o
   7  10   8        7.55        4.58      4.06 o
   8  10   8       22.48       23.76      5.10 o
   9  10   8       24.26       28.13      5.63 o
  10  10   8        1.96       -4.14      4.14 o
  11  10   8        1.08       -4.14      4.65 o
  12  10   8        1.25        4.41      5.55 o
 -14  11   8        0.56       -6.42      7.86 o
 -13  11   8        0.28        4.58      8.26 o
 -12  11   8       22.28       13.17      8.82 o
 -11  11   8        0.22       -2.10     12.62 o
 -10  11   8       22.29       27.96      8.53 o
  -9  11   8        3.06        8.20      6.83 o
  -8  11   8        0.82        3.99      6.39 o
  -7  11   8       86.64       87.45      7.84 o
  -6  11   8      138.64      160.57      9.89 o
  -5  11   8       63.15       55.34      8.07 o
  -4  11   8      265.46      249.44      8.17 o
  -3  11   8        0.43       -0.08      2.71 o
  -2  11   8      188.01      191.36      7.05 o
  -1  11   8       79.34       84.73      5.24 o
   0  11   8        3.81        6.96      2.78 o
   1  11   8        0.02       -3.04      3.04 o
   2  11   8        5.59       11.57      4.02 o
   3  11   8       37.30       40.82      5.83 o
   4  11   8       86.40       92.93      7.79 o
   5  11   8       38.09       39.26      5.43 o
   6  11   8       77.83       82.42      7.03 o
   7  11   8        1.14        1.41      5.26 o
   8  11   8        8.16       12.74      4.62 o
   9  11   8        0.01        4.42      5.31 o
  10  11   8        0.67        4.54      5.54 o
  11  11   8       20.33       21.31      6.83 o
  12  11   8       11.78       23.25      8.48 o
 -13  12   8        1.70        4.96      8.83 o
 -12  12   8        0.71       -2.51      8.18 o
 -11  12   8        0.00      -12.34     12.34 o
 -10  12   8        4.42       -5.07      7.26 o
  -9  12   8        9.59       22.20     11.16 o
  -8  12   8       44.06       58.02      9.71 o
  -7  12   8        0.07       -3.53      3.75 o
  -6  12   8        6.72        0.91      4.24 o
  -5  12   8       14.41        8.25      4.16 o
  -4  12   8        2.66        1.22      3.13 o
  -3  12   8       48.03       59.74      4.81 o
  -2  12   8        3.55       10.50      3.14 o
  -1  12   8       53.12       43.17      4.24 o
   0  12   8        9.30        9.62      3.33 o
   1  12   8      104.31       94.77      6.40 o
   2  12   8       25.95       20.65      4.79 o
   3  12   8      155.01      147.41      9.48 o
   4  12   8       17.78       19.99      5.01 o
   5  12   8       49.27       39.82      6.22 o
   6  12   8        0.53       -1.26      3.85 o
   7  12   8        5.62        2.63      4.19 o
   8  12   8       13.24       -0.52      6.80 o
   9  12   8        8.78       18.31      5.19 o
  10  12   8        2.31        4.91      5.05 o
  11  12   8       13.77       14.41      6.83 o
 -12  13   8        0.62       -5.28     11.12 o
 -11  13   8        3.63        1.28      9.24 o
 -10  13   8        2.45        2.90      7.66 o
  -9  13   8        1.91       10.67      8.10 o
  -8  13   8       77.07       66.70     10.68 o
  -7  13   8        5.03        5.07      4.74 o
  -6  13   8       37.68       41.19      6.37 o
  -5  13   8        2.23       -3.78      3.78 o
  -4  13   8        0.42        0.14      3.67 o
  -3  13   8      125.33      100.26      6.88 o
  -2  13   8        0.68        3.72      3.11 o
  -1  13   8      371.13      366.60     10.02 o
   0  13   8       11.51        9.43      3.53 o
   1  13   8      205.24      199.13      8.60 o
   2  13   8       13.21       11.19      4.47 o
   3  13   8       65.32       57.87      7.88 o
   4  13   8       58.44       69.13      8.90 o
   5  13   8       12.58       14.83      4.80 o
   6  13   8       20.31        4.30      4.25 o
   7  13   8        5.90        5.42      4.38 o
   8  13   8        0.65        2.98      4.50 o
   9  13   8        0.17       -3.22      4.42 o
  10  13   8       11.63       10.92      8.08 o
 -11  14   8        3.00        0.46      9.05 o
 -10  14   8        0.02       -1.16      7.98 o
  -9  14   8       13.24       12.34      8.75 o
  -8  14   8       25.42       18.56      8.55 o
  -7  14   8       53.85       61.37      7.81 o
  -6  14   8       12.09       16.76      5.40 o
  -5  14   8       19.14       21.36      5.24 o
  -4  14   8        8.80       14.11      4.67 o
  -3  14   8       37.82       32.61      5.05 o
  -2  14   8        2.35       -1.21      3.34 o
  -1  14   8        5.85        2.85      3.62 o
   0  14   8        1.38        2.69      3.36 o
   1  14   8       47.79       51.26      5.51 o
   2  14   8       17.71       25.87      4.67 o
   3  14   8      203.73      193.92     10.93 o
   4  14   8       15.07       13.42      4.89 o
   5  14   8        0.21        0.45      4.41 o
   6  14   8        1.00       -2.85      5.28 o
   7  14   8        0.39        6.62      6.97 o
   8  14   8        9.87        7.84      7.50 o
   9  14   8       16.22       15.38      5.46 o
 -10  15   8        9.11       12.01     13.23 o
  -9  15   8        2.14       -7.22      7.22 o
  -8  15   8       24.96       27.08      9.23 o
  -7  15   8        0.14        7.56      5.33 o
  -6  15   8        2.69       11.76      5.42 o
  -5  15   8       24.67       16.02      5.73 o
  -4  15   8        0.56       -1.40      4.26 o
  -3  15   8       81.19       71.50      6.61 o
  -2  15   8        3.34        5.53      4.36 o
  -1  15   8        6.19       11.10      4.45 o
   0  15   8        3.42        9.24      4.16 o
   1  15   8        1.64        7.07      4.30 o
   2  15   8        2.88        5.83      3.90 o
   3  15   8       35.33       39.36      6.42 o
   4  15   8        4.68       -1.17      4.44 o
   5  15   8        0.14        3.15      4.79 o
   6  15   8        4.64        7.49      5.25 o
   7  15   8        0.72        3.18      4.85 o
   8  15   8        5.17        9.86      5.76 o
  -9  16   8        1.97       12.12      9.06 o
  -8  16   8       11.84       17.57     11.09 o
  -7  16   8        0.01        4.68      5.32 o
  -6  16   8        1.26        2.71      5.34 o
  -5  16   8       55.28       46.87      7.17 o
  -4  16   8        2.26        3.31      4.92 o
  -3  16   8        7.96       -0.81      4.81 o
  -2  16   8        0.26       -5.17      5.17 o
  -1  16   8        5.50        9.36      4.78 o
   0  16   8        1.15        0.31      4.19 o
   1  16   8       10.50       16.46      4.47 o
   2  16   8        0.91        3.16      3.96 o
   3  16   8       22.44       24.75      6.38 o
   4  16   8        0.01        5.69      4.76 o
   5  16   8        0.98        5.02      5.01 o
   6  16   8        1.03        1.97      5.14 o
   7  16   8       12.58       12.03      5.99 o
  -7  17   8        0.03       -4.00      5.57 o
  -6  17   8        2.19       -3.32      5.26 o
  -5  17   8       15.20       19.81      7.33 o
  -4  17   8       12.69       19.62      6.95 o
  -3  17   8       14.38       19.19      5.63 o
  -2  17   8        5.34        8.39      5.05 o
  -1  17   8        6.61        4.81      4.67 o
   0  17   8       59.46       70.74      7.75 o
   1  17   8        0.83        6.27      4.63 o
   2  17   8        4.42        9.44      6.39 o
   3  17   8        0.02        7.48      4.40 o
   4  17   8        3.00       11.66      4.50 o
   5  17   8        4.83       20.63      5.89 o
  -4  18   8        0.75       19.91      7.47 o
  -3  18   8        1.44       -2.51      5.67 o
  -2  18   8        0.15        5.89      5.20 o
  -1  18   8        2.56       11.68      5.53 o
   0  18   8        0.13        8.27      5.26 o
   1  18   8       15.50       28.92      6.07 o
   2  18   8        1.06        2.63      4.90 o
   3  18   8        2.86       16.61      9.29 o
 -17   1   9        0.45       -5.57      7.41 o
 -16   1   9        0.58       -6.85      6.85 o
 -15   1   9        3.59       -3.39      6.33 o
 -14   1   9       19.53       10.92      5.33 o
 -13   1   9      195.45      192.51      9.02 o
 -12   1   9       38.83       41.52      5.19 o
 -11   1   9      126.44      129.07      7.35 o
 -10   1   9       41.16       53.32      5.76 o
  -9   1   9       20.01       24.11      3.89 o
  -8   1   9       35.74       32.50      3.90 o
  -7   1   9      320.82      339.19      9.06 o
  -6   1   9      111.93      112.32      5.26 o
  -5   1   9       10.20       12.47      2.38 o
  -4   1   9       46.33       69.72      3.33 o
  -3   1   9     3018.61     2994.18     43.90 o
  -2   1   9     3033.04     3199.64     36.08 o
  -1   1   9      463.78      490.16      7.22 o
   0   1   9     7798.00     8482.55     99.94 o
   1   1   9     3882.62     3853.90     59.42 o
   2   1   9      828.28      985.46     17.61 o
   3   1   9        9.12        3.14      2.12 o
   4   1   9       42.77       60.04      4.03 o
   5   1   9       34.60       33.84      3.58 o
   6   1   9      281.63      257.28      8.07 o
   7   1   9       92.29       97.51      6.07 o
   8   1   9      902.30      925.00     19.17 o
   9   1   9       48.11       62.17      5.47 o
  10   1   9      172.75      208.78     10.63 o
  11   1   9       10.98       24.11      6.66 o
  12   1   9       10.54       19.54      6.53 o
  13   1   9        0.36        5.09      6.15 o
  14   1   9        0.00        4.79      6.54 o
  15   1   9        6.86       19.19      8.27 o
 -16   2   9        0.07       -6.17      6.17 o
 -15   2   9        7.77        1.33      5.58 o
 -14   2   9      102.49      114.41      9.50 o
 -13   2   9        5.42        0.54      5.45 o
 -12   2   9        2.37       -3.46      3.48 o
 -11   2   9       19.87       20.10      4.27 o
 -10   2   9       40.49       37.18      4.49 o
  -9   2   9       36.99       45.55      4.59 o
  -8   2   9      428.49      435.35     18.74 o
  -7   2   9      456.61      495.80     11.52 o
  -6   2   9       14.74       13.85      2.84 o
  -5   2   9        0.40        1.45      1.77 o
  -4   2   9       37.16       43.49      2.75 o
  -3   2   9     1682.65     1668.11     21.86 o
  -2   2   9       40.37       43.82      2.40 o
  -1   2   9      519.21      519.37      7.04 o
   0   2   9        6.39        3.95      1.10 o
   1   2   9       40.06       33.73      2.43 o
   2   2   9      458.65      447.05      9.69 o
   3   2   9     1783.97     1791.08     29.81 o
   4   2   9      263.64      264.66      7.56 o
   5   2   9        0.82        0.55      2.43 o
   6   2   9       39.48       40.88      5.09 o
   7   2   9        4.68        5.24      3.30 o
   8   2   9      200.82      170.11      7.58 o
   9   2   9       86.56      113.81      8.21 o
  10   2   9       14.32       16.01      4.84 o
  11   2   9        0.02        2.64      7.59 o
  12   2   9        2.58        2.43      5.92 o
  13   2   9       38.88       32.31      8.59 o
  14   2   9        4.11        2.05      6.68 o
  15   2   9        2.11       -6.01      6.52 o
 -16   3   9       15.39       23.87      8.17 o
 -15   3   9        0.36       -4.97      4.97 o
 -14   3   9       17.43       15.63      5.65 o
 -13   3   9        0.16        3.50      6.43 o
 -12   3   9       15.05       23.19      5.44 o
 -11   3   9       43.50       34.48      5.17 o
 -10   3   9        0.64       -2.96      2.96 o
  -9   3   9        6.77        3.58      3.19 o
  -8   3   9      345.25      346.59      9.63 o
  -7   3   9      455.20      440.10     10.79 o
  -6   3   9      276.56      332.70      8.81 o
  -5   3   9       21.46       24.43      2.50 o
  -4   3   9       61.04       82.31      3.46 o
  -3   3   9       32.18       48.29      2.36 o
  -2   3   9      358.71      364.54      7.60 o
  -1   3   9      139.40      104.92      4.35 o
   0   3   9      291.44      314.52      6.23 o
   1   3   9       58.49       50.56      2.86 o
   2   3   9       34.29       30.66      2.90 o
   3   3   9      182.26      210.73      6.51 o
   4   3   9      550.47      561.71     12.19 o
   5   3   9        4.21        6.89      2.86 o
   6   3   9      100.27      100.31      5.80 o
   7   3   9      246.13      257.88     10.37 o
   8   3   9       69.06       74.46      6.64 o
   9   3   9       20.88       22.58      5.01 o
  10   3   9       36.49       30.99      5.59 o
  11   3   9       78.71       64.67      7.33 o
  12   3   9       15.00       14.76      5.19 o
  13   3   9       15.09       21.11      7.32 o
  14   3   9        0.01       -2.83      6.05 o
 -16   4   9        0.28       -2.96      5.96 o
 -15   4   9        3.40        6.88      5.88 o
 -14   4   9       35.39       30.56      6.65 o
 -13   4   9        5.08       -4.27      4.27 o
 -12   4   9       10.30        9.35      5.83 o
 -11   4   9       46.97       34.67      8.20 o
 -10   4   9       23.85       15.61      3.72 o
  -9   4   9        6.68        6.71      3.27 o
  -8   4   9      217.51      220.61      8.47 o
  -7   4   9        1.61        2.85      2.66 o
  -6   4   9       66.52       77.22      5.53 o
  -5   4   9      366.50      387.78      8.81 o
  -4   4   9       56.81       65.01      3.12 o
  -3   4   9      174.43      151.83      4.95 o
  -2   4   9       29.50      103.99      6.67 o
  -1   4   9      673.71      668.98     13.10 o
   0   4   9       55.20       82.88      4.45 o
   1   4   9       75.92       71.49      3.33 o
   2   4   9        7.13       23.07      2.47 o
   3   4   9      805.91      874.75     16.54 o
   4   4   9        6.88       16.97      2.97 o
   5   4   9        0.93        0.30      2.75 o
   6   4   9       87.34      104.20      5.96 o
   7   4   9      234.12      208.98      9.30 o
   8   4   9       42.37       30.09      5.07 o
   9   4   9        0.75       -3.69      3.69 o
  10   4   9      140.47      150.97     10.02 o
  11   4   9       96.68       95.46      8.63 o
  12   4   9        0.05        5.77      5.06 o
  13   4   9        3.77        4.90      7.85 o
  14   4   9        0.04       -7.84      7.84 o
 -16   5   9       36.46       28.86     17.72 o
 -15   5   9        7.96        4.84      5.70 o
 -14   5   9        4.14       -3.43      4.84 o
 -13   5   9        0.10       -0.86      4.45 o
 -12   5   9       20.62       28.02      6.11 o
 -11   5   9       19.01       19.83      6.12 o
 -10   5   9       43.97       41.80      5.75 o
  -9   5   9       16.42        7.30      6.10 o
  -8   5   9        0.16       -1.45      2.66 o
  -7   5   9       92.33      101.30      5.96 o
  -5   5   9      515.41      512.22      9.91 o
  -4   5   9       41.08       67.80      4.15 o
  -3   5   9     1396.67     1426.73     22.01 o
  -2   5   9      163.81      175.84      5.48 o
  -1   5   9       70.39       71.16      3.79 o
   0   5   9       82.59       87.65      4.70 o
   1   5   9      108.52       89.93      6.41 o
   2   5   9      310.64      303.40      6.87 o
   3   5   9       14.79       14.96      2.37 o
   4   5   9        0.16        1.48      2.55 o
   5   5   9      283.71      257.60      8.04 o
   6   5   9       68.84       63.37      5.96 o
   7   5   9       32.43       26.48      5.23 o
   8   5   9      143.97      136.39     10.77 o
   9   5   9      107.80      109.75      8.63 o
  10   5   9        5.75        7.09      4.73 o
  11   5   9        6.30       14.68      5.22 o
  12   5   9        4.23        5.31      5.27 o
  13   5   9       17.08       18.07     10.66 o
  14   5   9       10.08       10.38      6.04 o
 -16   6   9        0.29        1.36      8.22 o
 -15   6   9        0.97        0.40      7.60 o
 -14   6   9        8.89       -5.87      6.66 o
 -13   6   9        4.94        6.58      5.04 o
 -12   6   9        6.90        6.19      4.64 o
 -11   6   9        0.18       -1.68      3.91 o
 -10   6   9        8.34        4.64      3.94 o
  -9   6   9        2.88       -3.25      3.25 o
  -8   6   9      121.14      120.98      6.43 o
  -7   6   9      202.99      182.57     10.61 o
  -6   6   9       19.56       11.43      4.07 o
  -5   6   9      367.23      381.66      8.26 o
  -4   6   9      180.97      218.85      9.12 o
  -3   6   9      295.00      305.45      7.66 o
  -2   6   9      187.37      206.54      6.59 o
  -1   6   9        0.53       -0.87      1.79 o
   0   6   9      384.38      367.52      9.25 o
   1   6   9      146.71      142.84      4.45 o
   2   6   9       16.01       17.69      2.47 o
   3   6   9        5.99       10.51      2.06 o
   4   6   9     1260.42     1323.83     53.26 o
   5   6   9       77.46       73.56      6.20 o
   6   6   9       12.27       14.13      4.52 o
   7   6   9        9.66        6.18      6.09 o
   8   6   9       13.15       13.41      4.51 o
   9   6   9       72.52       85.25      7.83 o
  10   6   9        2.52        1.17      6.85 o
  11   6   9        1.31        5.28      5.58 o
  12   6   9        0.02        2.38      6.06 o
  13   6   9        0.32        8.88      5.71 o
  14   6   9        0.15        5.73      9.06 o
 -15   7   9        0.17        5.70      8.29 o
 -14   7   9        3.08        4.70      7.29 o
 -13   7   9        0.25       -1.99      6.49 o
 -12   7   9        3.95        1.91      6.45 o
 -11   7   9       80.78       87.20     10.60 o
 -10   7   9        2.93        6.79      6.17 o
  -9   7   9        9.52       18.89      6.49 o
  -8   7   9      137.77      154.97     12.13 o
  -7   7   9       63.39       46.35      4.99 o
  -6   7   9       93.90       93.09      5.96 o
  -5   7   9      451.43      430.60     13.98 o
  -4   7   9      102.77      102.59      6.04 o
  -3   7   9       32.70       42.50      5.87 o
  -2   7   9        7.83        6.60      2.22 o
  -1   7   9      623.89      637.49     13.92 o
   0   7   9       86.94       91.05      6.20 o
   1   7   9       46.95       42.81      3.78 o
   2   7   9      141.79      149.36     10.03 o
   3   7   9      369.30      366.36      9.31 o
   4   7   9       10.82       10.11      6.65 o
   5   7   9      134.51      138.53      8.22 o
   6   7   9        9.06       12.85      4.25 o
   7   7   9      259.56      237.42     10.47 o
   8   7   9       31.82       21.85      7.42 o
   9   7   9       28.37       23.18      8.09 o
  10   7   9       27.51       17.99      5.43 o
  11   7   9        0.18        0.03      5.45 o
  12   7   9        0.95        1.57      5.55 o
  13   7   9        1.11        2.20      5.51 o
 -15   8   9        5.02       10.08      9.46 o
 -14   8   9        4.80        5.28      8.02 o
 -13   8   9       13.55       18.82      8.36 o
 -12   8   9        2.75        2.16      6.97 o
 -11   8   9        0.03       -5.88      5.88 o
 -10   8   9        3.88        1.28      5.54 o
  -9   8   9       29.47       31.13      7.44 o
  -8   8   9      276.81      263.33     14.42 o
  -7   8   9      264.82      199.98      9.51 o
  -6   8   9      491.04      506.18     12.63 o
  -5   8   9      242.79      249.49     11.14 o
  -4   8   9      105.65      122.12      6.69 o
  -3   8   9      102.52       91.58      5.81 o
  -2   8   9       41.81       33.16      3.82 o
  -1   8   9      116.78       62.43      8.89 o
   1   8   9       99.57       79.84     12.31 o
   3   8   9        9.74       10.24      3.23 o
   4   8   9       20.15       44.56      4.54 o
   5   8   9       38.29       32.25      4.31 o
   6   8   9        3.45        3.60      4.60 o
   7   8   9       58.31       59.76      6.70 o
   8   8   9        2.71        1.28      8.52 o
   9   8   9        0.17       -3.96      4.96 o
  10   8   9        0.64        0.80     11.11 o
  11   8   9        7.49        6.61      5.58 o
  12   8   9       32.52       51.77      8.09 o
  13   8   9        9.55       21.02      6.99 o
 -15   9   9       15.29       29.19     10.54 o
 -14   9   9        6.86       16.27      9.17 o
 -13   9   9        0.02       -5.82      7.33 o
 -12   9   9       13.70       18.82      7.95 o
 -11   9   9        3.25        5.64      6.97 o
 -10   9   9       37.64       32.89      8.30 o
  -9   9   9        5.18        2.22      8.03 o
  -8   9   9      109.09       89.96     10.68 o
  -7   9   9       39.35       38.35      5.67 o
  -6   9   9       39.82       40.90      5.37 o
  -5   9   9       14.94       13.56      3.69 o
  -4   9   9       47.57       77.11      5.04 o
  -3   9   9      241.34      242.30      7.47 o
  -2   9   9      271.83      198.16     11.59 o
  -1   9   9      231.04      164.81     21.73 o
   0   9   9      244.67      253.82      9.40 o
   1   9   9        0.59        4.40      2.71 o
   2   9   9       56.17       55.03      4.49 o
   3   9   9       21.32       16.10      5.31 o
   4   9   9        1.03       -0.11      3.71 o
   5   9   9       17.18       16.68      4.60 o
   6   9   9      512.18      506.99     25.20 o
   7   9   9       26.71       31.44      7.06 o
   8   9   9        0.43       -4.00      4.00 o
   9   9   9       12.52        4.61      4.95 o
  10   9   9        0.08        1.94      4.90 o
  11   9   9       14.09       13.24     11.51 o
  12   9   9        4.40        2.06      5.88 o
  13   9   9        1.87       20.16     10.14 o
 -14  10   9        0.00        1.32      8.04 o
 -13  10   9        8.91       -2.01     11.63 o
 -12  10   9       22.70       23.12      8.84 o
 -11  10   9        2.70       13.86      7.90 o
 -10  10   9        7.28       10.18      6.75 o
  -9  10   9       54.35       57.50      9.76 o
  -8  10   9        3.63        3.88      4.47 o
  -7  10   9       36.84       29.41      7.08 o
  -6  10   9       11.87       13.24      4.39 o
  -5  10   9      139.47      133.72      7.47 o
  -4  10   9       76.72       87.53      5.52 o
  -3  10   9      135.28      121.51      6.16 o
  -2  10   9       99.64      116.54      5.88 o
  -1  10   9       95.70       97.09      5.33 o
   0  10   9        0.08       -3.12      3.12 o
   1  10   9       33.52       33.36      3.96 o
   2  10   9       98.09      103.60      8.44 o
   3  10   9        3.56        1.48      3.61 o
   4  10   9      170.65      174.01      9.78 o
   5  10   9       10.42        8.76      4.35 o
   6  10   9       14.88       15.46      6.66 o
   7  10   9       34.37       20.21      5.26 o
   8  10   9        2.71        2.54      5.72 o
   9  10   9       15.91       18.62      7.16 o
  10  10   9       18.52       23.21     11.23 o
  11  10   9        4.70       13.41     10.81 o
  12  10   9       37.74       46.99     15.17 o
 -13  11   9       40.18       38.45     11.07 o
 -12  11   9        0.46        3.43      7.16 o
 -11  11   9        0.43        0.44      6.96 o
 -10  11   9        0.01       -5.15      6.08 o
  -9  11   9       21.07       22.75      7.80 o
  -8  11   9       41.99       57.41     10.25 o
  -7  11   9        4.75       -1.99      4.20 o
  -6  11   9       25.24       17.89      4.84 o
  -5  11   9      130.68      115.63     13.21 o
  -4  11   9      196.78      209.90      7.88 o
  -3  11   9      272.61      272.79      8.37 o
  -2  11   9      258.62      232.67      7.82 o
  -1  11   9       14.78       19.40      3.33 o
   0  11   9       22.79       25.76      3.54 o
   1  11   9       93.91       94.71      7.38 o
   2  11   9        0.12        9.30      4.05 o
   3  11   9        3.85        6.63      3.93 o
   4  11   9       26.73       31.79      6.66 o
   5  11   9        6.91        3.54      4.23 o
   6  11   9        3.16       -1.64      3.86 o
   7  11   9       42.94       31.05      6.08 o
   8  11   9        0.27        3.61      4.51 o
   9  11   9       10.45        4.59      8.37 o
  10  11   9        1.47        3.48      7.06 o
  11  11   9        0.08        3.67      6.82 o
 -13  12   9        2.37       -2.90      8.31 o
 -12  12   9        1.39       -7.32      7.60 o
 -11  12   9        0.15       -7.13      7.13 o
 -10  12   9        6.00        0.30     12.19 o
  -9  12   9       37.62       38.58      9.32 o
  -8  12   9        3.17        8.07      4.96 o
  -7  12   9       20.14       25.41      5.89 o
  -6  12   9        7.92        6.49      4.40 o
  -5  12   9       78.24       88.22     11.45 o
  -4  12   9       21.98       24.10      4.44 o
  -3  12   9        8.22        5.86      3.22 o
  -2  12   9        2.99        8.21      3.04 o
  -1  12   9        0.02        3.70      2.87 o
   0  12   9        7.72        9.79      3.48 o
   1  12   9        1.68        6.53      3.38 o
   2  12   9        1.47       -1.92      3.71 o
   3  12   9       12.23       14.93      4.68 o
   4  12   9       37.07       44.39      7.93 o
   5  12   9      146.73      147.14     12.04 o
   6  12   9       15.90       14.81      4.97 o
   7  12   9        0.92        7.01      4.67 o
   8  12   9        3.65       -1.62      4.54 o
   9  12   9       31.39       28.60      6.44 o
  10  12   9       12.01       20.54      6.36 o
  11  12   9        0.25       -3.14      5.39 o
 -12  13   9        3.99        4.59     12.92 o
 -11  13   9        1.55       -8.03     12.54 o
 -10  13   9       28.91       22.40      9.60 o
  -9  13   9        0.80       -9.47      9.47 o
  -8  13   9       27.41       37.66      6.74 o
  -7  13   9       19.89       36.27      6.39 o
  -6  13   9        6.70        8.32      4.81 o
  -5  13   9        0.22        2.62      5.87 o
  -4  13   9        5.12        6.27      3.70 o
  -3  13   9        8.34        2.14      3.51 o
  -2  13   9       24.87       29.92      4.17 o
  -1  13   9       46.42       47.95      5.35 o
   0  13   9        0.45        1.92      3.46 o
   1  13   9       54.71       47.84      5.40 o
   2  13   9        0.66       -1.30      3.97 o
   3  13   9       18.77       19.54      7.12 o
   4  13   9       19.17       26.70      7.18 o
   5  13   9       13.18       11.47      7.10 o
   6  13   9        4.18        6.36      4.74 o
   7  13   9        6.26       10.82      5.11 o
   8  13   9        8.14        7.10      6.51 o
   9  13   9        8.11        9.75      5.75 o
  10  13   9       25.49       13.10      6.87 o
 -11  14   9        6.23        6.10      9.28 o
 -10  14   9        1.83        2.91      8.68 o
  -9  14   9        0.36       -4.67      7.66 o
  -8  14   9        0.53        4.27      5.64 o
  -7  14   9        0.18       -4.57      4.57 o
  -6  14   9        3.42        4.41      4.78 o
  -5  14   9       31.57       35.15      6.84 o
  -4  14   9        1.41        4.34      4.02 o
  -3  14   9      194.57      175.67      9.31 o
  -2  14   9       37.95       44.29      6.20 o
  -1  14   9        0.02        9.37      3.82 o
   0  14   9        2.69        7.56      3.82 o
   1  14   9        3.21       10.01      4.01 o
   2  14   9        0.48        9.25      5.14 o
   3  14   9        0.49        7.00      4.67 o
   4  14   9        2.28        5.16      4.55 o
   5  14   9       12.07       10.63      5.15 o
   6  14   9        0.00        5.03      6.98 o
   7  14   9        0.09       -4.68      4.68 o
   8  14   9        1.64       -0.34      5.18 o
   9  14   9        1.00        5.04      5.56 o
 -10  15   9        0.23       -7.75      7.75 o
  -9  15   9        2.79        9.82      8.14 o
  -8  15   9        0.00       -3.41      7.54 o
  -7  15   9       14.83        3.34      5.46 o
  -6  15   9        0.22        5.84      5.25 o
  -5  15   9       54.45       46.94      6.93 o
  -4  15   9        0.42       -0.09      4.31 o
  -3  15   9        3.46        1.23      4.39 o
  -2  15   9        2.07        1.56      4.41 o
  -1  15   9       18.86       20.73      5.17 o
   0  15   9        1.49        1.88      3.79 o
   1  15   9        0.62        1.47      3.78 o
   2  15   9       91.59       96.40      7.45 o
   3  15   9        5.60        3.78      4.76 o
   4  15   9        1.71        2.38      4.76 o
   5  15   9        0.79        0.21      4.87 o
   6  15   9       11.44       13.09      5.76 o
   7  15   9        0.13        1.34      6.55 o
   8  15   9        6.57       15.95      6.00 o
  -8  16   9        0.00       13.99      8.59 o
  -7  16   9        3.96       -2.66      5.15 o
  -6  16   9        3.07       -0.71      5.13 o
  -5  16   9        2.15        6.93      8.52 o
  -4  16   9        1.41       -5.37      5.37 o
  -3  16   9       54.13       46.80      6.89 o
  -2  16   9        8.25       12.22      5.25 o
  -1  16   9       15.08       18.46      5.50 o
   0  16   9       24.49       22.03      5.30 o
   1  16   9        4.80        2.91      3.81 o
   2  16   9        0.05        0.56      5.75 o
   3  16   9        0.57       -3.62      3.90 o
   4  16   9        4.81       12.22      5.40 o
   5  16   9        0.65        4.51      5.20 o
   6  16   9       12.67       23.28      6.22 o
  -7  17   9        0.44        1.67     11.84 o
  -6  17   9        1.25       -0.56      5.08 o
  -5  17   9        0.79        0.94      6.26 o
  -4  17   9       17.44       17.14      7.51 o
  -3  17   9        7.18        1.16      7.50 o
  -2  17   9        0.22       -1.35      4.74 o
  -1  17   9       74.30       61.51      7.56 o
   0  17   9        2.30        7.58      4.84 o
   1  17   9        9.15        7.33      6.21 o
   2  17   9       35.86       31.57      5.54 o
   3  17   9        5.73        6.97      4.36 o
   4  17   9        2.63       10.33      8.76 o
   5  17   9       23.74       19.55     11.60 o
  -4  18   9        0.64       -6.43      9.62 o
  -3  18   9        0.68       11.42      6.67 o
  -2  18   9        3.23       -2.77      6.14 o
  -1  18   9        1.98        3.82      5.11 o
   0  18   9       49.30       43.18      6.84 o
   1  18   9       19.80        9.33      6.14 o
   2  18   9        2.51        8.71      6.61 o
 -16   0  10        0.11        2.11     10.57 o
 -15   0  10       28.37       15.01     11.20 o
 -14   0  10        3.17       -2.64      9.51 o
 -13   0  10       14.72       12.82      7.53 o
 -12   0  10        9.52       13.79      5.76 o
 -11   0  10      318.78      330.56     14.82 o
 -10   0  10       21.89       29.67      6.12 o
  -9   0  10      587.95      596.30     22.76 o
  -8   0  10        1.37        3.91      4.49 o
  -7   0  10      192.65      218.25     10.49 o
  -6   0  10      111.69      161.24     24.82 o
  -5   0  10       77.87       73.48      6.21 o
  -4   0  10     1330.61     1196.75     29.46 o
  -3   0  10      411.99      366.46      8.99 o
  -2   0  10     6376.10     6826.71    112.47 o
  -1   0  10      443.94      470.16      9.12 o
   0   0  10      345.37      524.52     11.73 o
   1   0  10     1678.76     1589.93     39.11 o
   2   0  10     2716.83     2612.30     59.08 o
   3   0  10      142.93      137.48      7.69 o
   4   0  10      948.69      886.00     25.66 o
   5   0  10      658.65      632.78     19.32 o
   6   0  10      195.99      189.09     10.34 o
   7   0  10        9.97       -1.15      4.99 o
   8   0  10      338.26      317.09     14.58 o
   9   0  10      354.23      347.01     24.16 o
  10   0  10        7.15        6.21      7.02 o
  11   0  10        5.73       13.48      8.73 o
  12   0  10       96.98       87.57     15.17 o
  13   0  10        0.98        3.21      8.56 o
  14   0  10        0.65       -0.12      9.57 o
 -16   1  10        5.36        7.41      7.78 o
 -15   1  10       13.42       -0.78     11.07 o
 -14   1  10        1.47       -0.45      5.04 o
 -13   1  10        8.16        5.36      4.17 o
 -12   1  10       72.60       71.36      6.16 o
 -11   1  10      100.60       95.82      6.55 o
 -10   1  10      156.26      161.55      7.38 o
  -9   1  10      456.73      468.52     11.96 o
  -8   1  10       11.85        8.29      3.31 o
  -7   1  10      167.03      172.52     11.87 o
  -6   1  10        0.00        3.62      3.77 o
  -5   1  10       10.95       21.64      3.54 o
  -4   1  10      452.16      373.86      7.62 o
  -3   1  10      145.03      183.93      4.35 o
  -2   1  10     2496.41     2605.43     29.76 o
  -1   1  10      212.91      222.64      4.98 o
   0   1  10       59.54       63.57      2.70 o
   1   1  10       19.02       21.30      2.25 o
   2   1  10        0.62       25.14      2.82 o
   3   1  10     1016.80     1019.63     18.66 o
   4   1  10        0.12        3.74      2.41 o
   5   1  10      248.07      252.49      8.02 o
   6   1  10       40.33       47.61      4.53 o
   7   1  10      266.89      251.66      8.87 o
   8   1  10        0.35       -3.45      3.45 o
   9   1  10      231.63      250.24      9.36 o
  10   1  10      109.61      110.80     13.38 o
  11   1  10        1.08        3.00      5.32 o
  12   1  10        1.91        6.56      6.06 o
  13   1  10       18.31       18.89      7.18 o
  14   1  10        0.23       -5.67      5.67 o
 -16   2  10        1.58       -6.54      6.89 o
 -15   2  10        3.98        7.39      7.30 o
 -14   2  10        9.44       11.33      5.63 o
 -13   2  10      177.12      197.63     11.93 o
 -12   2  10       16.08       17.47      4.37 o
 -11   2  10      173.36      161.86      8.02 o
 -10   2  10        1.59        0.74      3.59 o
  -9   2  10        8.17       12.55      9.83 o
  -8   2  10        0.42        8.53      3.31 o
  -7   2  10      348.67      369.27      9.69 o
  -6   2  10      221.77      201.49      6.92 o
  -5   2  10     2624.45     2858.03     39.98 o
  -4   2  10      304.16      321.06      7.49 o
  -3   2  10     1941.46     1963.08     25.51 o
  -2   2  10       27.62       39.57      1.82 o
  -1   2  10      267.90      285.52      4.61 o
   0   2  10     2084.34     2129.48     28.93 o
   1   2  10     1871.01     1718.57     24.99 o
   2   2  10     1196.13     1345.28     23.27 o
   3   2  10       29.72       20.72      2.95 o
   4   2  10        0.11       15.44      4.97 o
   5   2  10        0.25        1.06      2.59 o
   6   2  10     1155.22     1159.91     22.04 o
   7   2  10        5.42        8.42      3.61 o
   8   2  10       30.49       25.03      4.36 o
   9   2  10       43.05       40.58      5.88 o
  10   2  10        5.19        6.72      4.33 o
  11   2  10        0.03        2.07      7.42 o
  12   2  10        0.93        0.75      9.94 o
  13   2  10        0.05       -4.31      6.08 o
  14   2  10        5.24       -5.45      6.40 o
 -16   3  10       18.77       15.18      6.65 o
 -15   3  10        0.87        3.37      5.65 o
 -14   3  10        0.07       -0.22      6.72 o
 -13   3  10        2.21       -0.61      4.70 o
 -12   3  10        3.65        1.82      4.88 o
 -11   3  10       55.36       51.93      5.26 o
 -10   3  10       45.68       53.82      5.07 o
  -9   3  10      244.22      255.83      8.58 o
  -8   3  10        5.59        9.56      3.43 o
  -7   3  10      182.91      200.66      7.20 o
  -6   3  10      251.40      238.93      7.52 o
  -5   3  10       50.76       51.33      3.17 o
  -4   3  10      691.52      670.26     11.52 o
  -3   3  10      606.95      640.76      9.96 o
  -2   3  10        0.20       -0.38      1.71 o
  -1   3  10      240.67      258.18      5.42 o
   0   3  10       63.69       88.46      2.63 o
   1   3  10     3374.88     3419.07     51.81 o
   2   3  10     1264.34     1388.12     23.94 o
   3   3  10      439.18      398.87      9.62 o
   4   3  10        0.49        2.45      3.63 o
   5   3  10      556.84      561.60     12.86 o
   6   3  10       94.34       94.71      5.87 o
   7   3  10       17.98       17.46      3.93 o
   8   3  10      142.34      157.69      8.97 o
   9   3  10      111.66      105.86      8.16 o
  10   3  10       11.55        4.34      4.54 o
  11   3  10        0.43        2.57      5.41 o
  12   3  10        2.51       -1.80      5.40 o
  13   3  10       14.16       29.13      8.27 o
  14   3  10        0.01       -5.82      6.45 o
 -16   4  10        0.09        0.43      7.24 o
 -15   4  10        9.78       -0.65      5.50 o
 -14   4  10       16.96        9.51      5.54 o
 -13   4  10        0.01       -4.33      4.33 o
 -12   4  10       40.77       49.83      6.59 o
 -11   4  10       17.82       12.30      6.34 o
 -10   4  10       30.32       20.06      5.19 o
  -9   4  10      142.31      133.71      6.98 o
  -8   4  10       24.72       31.57      4.04 o
  -7   4  10      583.08      557.60     12.71 o
  -6   4  10        6.37        1.97      3.31 o
  -5   4  10      132.80      155.61      6.38 o
  -4   4  10      153.65      168.37      4.40 o
  -3   4  10     1015.74     1039.60     16.95 o
  -2   4  10      311.72      346.11      7.71 o
  -1   4  10      108.80      135.92      6.25 o
   0   4  10       19.95       21.33      1.78 o
   1   4  10      127.61      111.20      3.82 o
   2   4  10        8.60       20.16      2.29 o
   3   4  10      310.37      359.78      9.08 o
   4   4  10      626.09      599.98     13.14 o
   5   4  10      224.50      195.85      7.46 o
   6   4  10       46.62       42.55      5.09 o
   7   4  10       17.06       10.86      5.19 o
   8   4  10        1.27        3.74      4.13 o
   9   4  10        2.04        7.48      4.43 o
  10   4  10      149.57      159.07     10.29 o
  11   4  10       17.68       21.73      5.63 o
  12   4  10        0.01        3.37      7.57 o
  13   4  10        1.39        7.50      8.71 o
  14   4  10        0.05       -6.26      6.26 o
 -16   5  10        0.57        0.45      7.97 o
 -15   5  10        3.31        0.52      7.19 o
 -14   5  10        0.12       -7.76      8.08 o
 -13   5  10        0.03       -0.34      4.74 o
 -12   5  10       15.83       22.57      5.67 o
 -11   5  10       22.18       25.43      5.28 o
 -10   5  10       44.61       52.84      6.16 o
  -9   5  10       39.21       44.17      4.65 o
  -8   5  10      472.12      446.34     11.54 o
  -7   5  10        8.96        8.47      2.41 o
  -6   5  10      242.62      202.91     17.73 o
  -5   5  10       17.06       32.97      3.70 o
  -4   5  10      218.91      252.39      7.05 o
  -3   5  10      235.20      256.98      6.87 o
  -2   5  10      398.66      420.97      8.92 o
  -1   5  10        7.51        5.50      2.06 o
   0   5  10      105.29       77.09      4.57 o
   1   5  10      212.33      209.30      7.29 o
   2   5  10       86.93      101.45      4.49 o
   3   5  10      320.50      314.12      9.26 o
   4   5  10      131.37      115.92      5.73 o
   5   5  10        7.18        2.41      3.02 o
   6   5  10       19.64       17.15      6.30 o
   7   5  10       18.93       13.39      4.34 o
   8   5  10       97.35       79.28      7.23 o
   9   5  10       19.08       19.59      5.16 o
  10   5  10       92.16      106.19      8.84 o
  11   5  10       11.69       15.04      5.48 o
  12   5  10        3.18       -2.90      6.58 o
  13   5  10       12.73       17.32      6.21 o
  14   5  10        4.00        5.85      9.58 o
 -16   6  10       12.77       -6.81     16.22 o
 -15   6  10        6.87        1.31      8.88 o
 -14   6  10       17.58       13.58      7.84 o
 -13   6  10       22.55       17.72      7.99 o
 -12   6  10       16.09        8.73      6.68 o
 -11   6  10        0.18       -5.00      6.99 o
 -10   6  10      194.06      194.18     13.15 o
  -9   6  10      109.07       82.79     14.72 o
  -8   6  10        8.26        5.05      4.14 o
  -7   6  10        0.41        0.95      2.92 o
  -6   6  10      101.15      111.56      6.22 o
  -5   6  10       11.45       14.29      3.31 o
  -4   6  10      118.17      117.32      5.29 o
  -3   6  10      166.19      173.20      5.87 o
  -2   6  10        2.62        2.58      3.05 o
  -1   6  10     1684.18     1704.19     26.02 o
   0   6  10       63.64       71.52      4.67 o
   1   6  10      990.88      984.41     18.76 o
   2   6  10      189.58      198.93      7.18 o
   3   6  10       26.08       23.39      3.04 o
   4   6  10      117.49      123.95      6.55 o
   5   6  10      496.45      526.76     14.75 o
   6   6  10       53.23       52.34      5.87 o
   7   6  10        6.06        4.60      6.10 o
   8   6  10       75.12       96.90     10.01 o
   9   6  10        0.16       -0.34      4.34 o
  10   6  10       13.28       23.29      5.71 o
  11   6  10       94.03       75.48      8.33 o
  12   6  10        8.54        9.67      9.60 o
  13   6  10        5.73        7.93      5.55 o
 -15   7  10        8.50       16.87      8.93 o
 -14   7  10       11.75        8.21      8.44 o
 -13   7  10        0.10        9.65      7.25 o
 -12   7  10        0.46       -0.61      6.12 o
 -11   7  10       88.85       99.74     11.53 o
 -10   7  10        7.42       -1.41      5.63 o
  -9   7  10       43.60       49.53      9.14 o
  -8   7  10        0.20       -4.97      4.97 o
  -7   7  10       23.71       21.35      4.05 o
  -6   7  10        2.55       10.77      4.45 o
  -5   7  10       10.97       10.61      4.03 o
  -4   7  10        3.83       15.52      3.06 o
  -3   7  10      742.21      728.20     13.78 o
  -2   7  10        0.53        4.30      2.92 o
  -1   7  10       47.08       46.53      3.66 o
   0   7  10       49.74       53.21      4.67 o
   1   7  10      246.82      275.55      9.80 o
   2   7  10      112.88      106.85      6.68 o
   3   7  10      202.29      198.71      7.21 o
   4   7  10       29.90       39.47      4.65 o
   5   7  10        1.65       -3.56      3.56 o
   6   7  10       13.09        9.66      4.18 o
   7   7  10        7.97       13.85      4.78 o
   8   7  10        1.39       -3.34      3.86 o
   9   7  10        1.68       -3.59      4.43 o
  10   7  10        3.17       -3.22      9.31 o
  11   7  10        6.88       13.40      5.71 o
  12   7  10       17.10       16.47      6.45 o
  13   7  10       23.71       34.70      7.41 o
 -15   8  10       17.36       25.96     10.18 o
 -14   8  10        0.05       -3.92      7.41 o
 -13   8  10        3.76        2.58      7.77 o
 -12   8  10       21.11        9.63      7.49 o
 -11   8  10       21.04       18.54      8.02 o
 -10   8  10        0.18        3.98      6.01 o
  -9   8  10       21.29       23.28      7.41 o
  -8   8  10      173.25      179.19      9.82 o
  -7   8  10      250.97      225.83      8.63 o
  -6   8  10      401.91      382.43     13.18 o
  -5   8  10        2.38        1.66      2.99 o
  -4   8  10      422.65      406.10     10.09 o
  -3   8  10       37.95       38.67      3.79 o
  -2   8  10      280.03      282.58      9.09 o
  -1   8  10        3.41        0.99      1.74 o
   0   8  10       27.68       23.92      4.23 o
   1   8  10        5.35        3.76      3.21 o
   2   8  10       71.89       70.50      6.64 o
   3   8  10        3.25        1.02      3.33 o
   4   8  10       32.49       30.95      5.48 o
   5   8  10        4.26        3.84      3.80 o
   6   8  10        4.32        1.43      6.93 o
   7   8  10        3.78        2.00      4.46 o
   8   8  10        0.16       -4.07      4.07 o
   9   8  10       19.67       28.52      6.09 o
  10   8  10        4.81        6.47      5.25 o
  11   8  10        6.15        8.84      5.74 o
  12   8  10        6.78       19.92      6.31 o
  13   8  10        7.09       18.62     14.00 o
 -14   9  10        1.75       -6.07      7.73 o
 -13   9  10        0.63        5.55      7.57 o
 -12   9  10       27.56       35.44     10.47 o
 -11   9  10        0.53        1.97      6.07 o
 -10   9  10        4.59       -3.26      6.28 o
  -9   9  10       81.43       84.21     11.43 o
  -8   9  10      151.12      150.29      9.76 o
  -7   9  10       21.17       19.72      5.11 o
  -6   9  10      137.50      131.03      7.23 o
  -5   9  10      351.38      326.01     15.64 o
  -4   9  10       22.75       25.26      3.73 o
  -3   9  10        4.33        3.16      2.73 o
  -2   9  10       60.64       61.94      4.56 o
  -1   9  10       25.95       23.53      3.25 o
   0   9  10       43.70       38.08      4.16 o
   1   9  10       19.32       11.16      3.19 o
   2   9  10      379.34      361.38     10.27 o
   3   9  10        9.35        1.23      3.74 o
   4   9  10      106.72      102.42      7.76 o
   5   9  10       55.40       44.77      5.85 o
   6   9  10        2.88        3.66      4.14 o
   7   9  10        2.68        4.00     12.07 o
   8   9  10        5.17       10.55      6.51 o
   9   9  10        0.46       -1.26      5.14 o
  10   9  10        3.71        8.74      7.01 o
  11   9  10        1.62        0.41      6.41 o
  12   9  10        5.41       13.34      7.55 o
 -14  10  10        4.66       -5.52      7.94 o
 -13  10  10       29.58       53.35     11.34 o
 -12  10  10        5.28       -6.33      6.33 o
 -11  10  10        3.26       11.27     14.33 o
 -10  10  10        1.30        1.30      6.73 o
  -9  10  10       14.27       10.96      9.05 o
  -8  10  10        4.01       -0.88      5.79 o
  -7  10  10       55.81       55.87      6.60 o
  -6  10  10       61.45       58.78      6.42 o
  -5  10  10        3.91        9.97      3.89 o
  -4  10  10       62.61       85.73      5.49 o
  -3  10  10        3.09        3.26      2.91 o
  -2  10  10        7.55       11.78      3.18 o
  -1  10  10       64.98       80.74      5.15 o
   0  10  10       38.42       39.39      3.92 o
   1  10  10       17.42       21.20      3.81 o
   2  10  10        0.43       11.37      5.40 o
   3  10  10      219.91      213.74      9.96 o
   4  10  10        0.76        7.08      4.25 o
   5  10  10       14.74       15.70      5.03 o
   6  10  10        4.59        3.90      5.00 o
   7  10  10        2.86        9.99      6.34 o
   8  10  10        4.74        8.09      6.16 o
   9  10  10        7.27       -0.27      5.73 o
  10  10  10        3.89       -5.64      5.64 o
  11  10  10        2.48        9.23      9.64 o
  12  10  10       36.10       32.65      9.23 o
 -13  11  10        2.84       -7.67      7.67 o
 -12  11  10        2.00        8.29      8.28 o
 -11  11  10        6.51       10.13     11.43 o
 -10  11  10       15.35       26.89      8.97 o
  -9  11  10        1.38        2.76      6.65 o
  -8  11  10        3.20        1.54      4.93 o
  -7  11  10       12.59       15.46      4.83 o
  -6  11  10       20.31       24.76      5.08 o
  -5  11  10      128.66      107.22      8.13 o
  -4  11  10      197.09      182.17      7.47 o
  -3  11  10        0.55       -2.35      2.68 o
  -2  11  10      178.16      168.21      7.00 o
  -1  11  10       15.55       17.09      3.31 o
   0  11  10        5.70        6.75      3.67 o
   1  11  10       22.29       24.18      4.87 o
   2  11  10       36.91       30.88      5.93 o
   3  11  10      171.29      152.81      9.63 o
   4  11  10      153.05      148.71     13.01 o
   5  11  10       42.86       41.58      9.65 o
   6  11  10        6.73       13.30      6.15 o
   7  11  10       40.53       37.77      6.46 o
   8  11  10        2.03        2.24      5.23 o
   9  11  10        0.03       -5.36      8.09 o
  10  11  10        3.69       14.18      7.51 o
  11  11  10        1.06        4.64      6.69 o
 -12  12  10        6.60        9.28      9.05 o
 -11  12  10        0.05       -0.16      7.63 o
 -10  12  10       11.04       15.15      8.79 o
  -9  12  10       17.92       18.99      8.60 o
  -8  12  10       11.29        4.16      6.69 o
  -7  12  10       25.07       30.44      5.77 o
  -6  12  10        6.11        4.12      4.44 o
  -5  12  10        0.93       -3.54      3.69 o
  -4  12  10       61.21       58.45      5.79 o
  -3  12  10      115.26      107.24      6.25 o
  -2  12  10       19.28       14.29      3.32 o
  -1  12  10        5.14        4.08      2.76 o
   0  12  10      327.71      311.87     10.51 o
   1  12  10        2.52       -0.49      3.08 o
   2  12  10       13.71       12.75      4.58 o
   3  12  10       33.20       24.95      5.36 o
   4  12  10       29.22       21.63      5.26 o
   5  12  10        0.26        0.72      4.76 o
   6  12  10        2.04        0.38      4.64 o
   7  12  10       28.69       27.19      6.10 o
   8  12  10        2.90        1.74      5.41 o
   9  12  10        3.30        3.14      5.10 o
  10  12  10        2.66        0.72      6.74 o
 -12  13  10        3.70       -8.05      8.05 o
 -11  13  10        8.68       13.95      9.48 o
 -10  13  10        7.61        6.00      8.58 o
  -9  13  10       47.87       59.00     12.74 o
  -8  13  10        0.76        3.19      4.75 o
  -7  13  10       35.52       45.51      6.92 o
  -6  13  10        0.11        2.48      7.12 o
  -5  13  10       15.98       12.34      4.63 o
  -4  13  10       77.41       78.04      6.59 o
  -3  13  10       13.90       14.37      4.16 o
  -2  13  10        5.45       -0.09      3.20 o
  -1  13  10       21.61       24.13      4.52 o
   0  13  10       82.95       92.69      6.95 o
   1  13  10        6.82       10.36      3.98 o
   2  13  10       20.21       26.36      5.57 o
   3  13  10        7.22       10.01      5.07 o
   4  13  10       13.17       18.43      5.33 o
   5  13  10        6.03       15.62      5.31 o
   6  13  10        1.16        3.92      7.48 o
   7  13  10       30.44       28.67      6.61 o
   8  13  10        0.26        3.83      5.99 o
   9  13  10        3.36       -2.44      4.93 o
 -11  14  10       12.43       19.81     10.26 o
 -10  14  10        9.88       13.94     15.63 o
  -9  14  10        1.69        4.42      7.61 o
  -8  14  10        8.75        5.01      8.89 o
  -7  14  10        0.02        1.97      5.01 o
  -6  14  10       14.46       20.58      5.44 o
  -5  14  10        2.93        2.66      4.68 o
  -4  14  10        6.55        2.50      4.22 o
  -3  14  10        7.28        8.29      3.91 o
  -2  14  10       45.00       44.93      6.42 o
  -1  14  10        0.33        0.65      3.64 o
   0  14  10      115.96      105.58      8.15 o
   1  14  10        7.30       11.93      5.18 o
   2  14  10       58.08       59.23      6.11 o
   3  14  10       34.27       40.74      6.43 o
   4  14  10        6.46       13.74      6.39 o
   5  14  10        3.77        5.45      4.91 o
   6  14  10        1.43       -0.61      4.76 o
   7  14  10        2.41        9.54      6.41 o
   8  14  10        0.19        3.85      6.29 o
  -9  15  10        0.12       -8.81      8.81 o
  -8  15  10        5.66       13.13      6.48 o
  -7  15  10       26.00       30.61      6.97 o
  -6  15  10        1.82       -3.71      4.98 o
  -5  15  10       25.32       22.29      7.78 o
  -4  15  10        5.73        3.38      4.02 o
  -3  15  10       24.09       19.34      5.49 o
  -2  15  10      122.42      126.89      9.56 o
  -1  15  10       25.80       23.41      6.89 o
   0  15  10        3.55        1.46      3.62 o
   1  15  10        2.60        5.18      4.00 o
   2  15  10       20.67       16.98      4.64 o
   3  15  10        6.64       10.65      4.22 o
   4  15  10        1.42        8.53      7.25 o
   5  15  10       52.47       55.03     10.65 o
   6  15  10        9.37       22.09      6.26 o
   7  15  10        2.08        6.14      5.49 o
  -8  16  10       15.44       21.14      7.91 o
  -7  16  10       11.15        6.14      5.97 o
  -6  16  10        3.32       11.79      5.85 o
  -5  16  10       20.27       26.95      8.11 o
  -4  16  10        0.57        4.17      7.31 o
  -3  16  10        0.16        2.93      4.96 o
  -2  16  10        0.84        0.46      4.35 o
  -1  16  10        0.87       -2.67      4.48 o
   0  16  10        4.65       12.97      5.13 o
   1  16  10        2.58        0.93      4.10 o
   2  16  10        0.04        5.70      4.27 o
   3  16  10        1.40        5.14      4.54 o
   4  16  10       15.86       17.15      5.72 o
   5  16  10        0.36       15.93      5.75 o
   6  16  10       15.90       16.12      9.87 o
  -6  17  10        0.02       -3.10      5.34 o
  -5  17  10        9.81        5.92      6.71 o
  -4  17  10        0.03       -2.45      5.82 o
  -3  17  10        4.53        3.96      7.84 o
  -2  17  10        0.77       -1.70      6.86 o
  -1  17  10        5.26       13.22      5.75 o
   0  17  10       17.42       31.95      9.54 o
   1  17  10       17.14       18.36      5.54 o
   2  17  10        3.46       10.72      5.60 o
   3  17  10        0.24        8.24      5.65 o
   4  17  10        1.62        0.56      4.73 o
  -2  18  10        0.19        9.36      5.42 o
  -1  18  10        0.94        6.74      5.42 o
   0  18  10        3.73       16.94      7.52 o
 -16   1  11        0.00       -6.51      6.51 o
 -15   1  11       10.02       -3.83      6.69 o
 -14   1  11        9.43        8.29      5.40 o
 -13   1  11       56.45       73.65      6.58 o
 -12   1  11       19.58       23.34      4.71 o
 -11   1  11       82.52       81.53      6.32 o
 -10   1  11        9.51       10.31      4.59 o
  -9   1  11      394.59      435.89     11.61 o
  -8   1  11       10.03       13.21      3.63 o
  -7   1  11      442.53      456.27     11.28 o
  -6   1  11        1.00        5.38      3.02 o
  -5   1  11       36.96       38.49      3.56 o
  -4   1  11        0.13        3.68      1.73 o
  -3   1  11      771.51      698.10     10.20 o
  -2   1  11      546.56      552.68      7.87 o
  -1   1  11      895.56      894.13     12.23 o
   0   1  11      367.67      356.05      6.40 o
   1   1  11      197.72      149.68      4.66 o
   2   1  11      201.19      181.82      6.23 o
   3   1  11      402.22      458.66     10.74 o
   4   1  11        1.35        4.86      2.52 o
   5   1  11      139.76      155.60      6.65 o
   6   1  11      424.69      441.27     11.56 o
   7   1  11       50.81       35.40      4.81 o
   8   1  11        2.77       -0.67      3.52 o
   9   1  11       33.30       35.61      4.93 o
  10   1  11       33.10       26.86      5.55 o
  11   1  11        0.04       -4.89      4.89 o
  12   1  11        2.87       -2.75      5.53 o
  13   1  11        8.46        5.77      6.71 o
  14   1  11        8.52       17.86      8.02 o
 -16   2  11        0.74       -6.77      6.77 o
 -15   2  11        9.97        4.52      5.87 o
 -14   2  11        8.15       -4.39      5.00 o
 -13   2  11       73.89       83.98      8.20 o
 -12   2  11       25.31       24.72      4.78 o
 -11   2  11      152.42      158.33      7.82 o
 -10   2  11       28.58       23.01      4.35 o
  -9   2  11        2.69        2.59      3.31 o
  -8   2  11       49.77       57.32      4.95 o
  -7   2  11       93.85      102.52      5.73 o
  -6   2  11        7.41       10.75      2.52 o
  -5   2  11       32.88       33.27      2.99 o
  -4   2  11      142.95      148.61      5.15 o
  -3   2  11      487.42      422.46      6.61 o
  -1   2  11      227.74      226.46      4.14 o
   0   2  11        1.10       -0.70      1.19 o
   1   2  11        0.73        4.70      1.79 o
   2   2  11        1.34       29.89      4.89 o
   3   2  11       37.23       54.09      4.14 o
   4   2  11      220.36      192.07      7.09 o
   5   2  11        0.19       -2.84      2.84 o
   6   2  11       21.78       22.57      4.13 o
   7   2  11      752.21      790.32     17.23 o
   8   2  11      138.05      147.29      7.80 o
   9   2  11      195.59      203.10     10.42 o
  10   2  11        0.57       -1.78      4.10 o
  11   2  11       10.80        4.05      4.63 o
  12   2  11        0.90       11.08     12.98 o
  13   2  11        1.19        0.32      5.96 o
  14   2  11        2.18        0.99      6.06 o
 -16   3  11        2.44       16.15      8.18 o
 -15   3  11       40.70       45.30     11.47 o
 -14   3  11        7.98       -2.43      5.03 o
 -13   3  11        0.62       -3.72      4.60 o
 -12   3  11       24.54       15.32      5.27 o
 -11   3  11        3.49        9.55      3.93 o
 -10   3  11      120.86      148.33      7.66 o
  -9   3  11      124.36      138.82      7.17 o
  -8   3  11      120.30      124.41      6.53 o
  -7   3  11       23.33       29.79      5.75 o
  -6   3  11      851.90      921.23     20.14 o
  -5   3  11      616.26      633.43     13.59 o
  -4   3  11      805.05      888.95     14.56 o
  -3   3  11        9.40       12.90      2.45 o
  -2   3  11      793.81      896.57     12.95 o
  -1   3  11     2020.10     2075.49     29.10 o
   0   3  11       50.65       69.30      2.53 o
   1   3  11      163.68      158.08      4.72 o
   2   3  11      264.56      366.52      7.90 o
   3   3  11       16.05       20.07      3.91 o
   4   3  11        6.45       14.77      3.30 o
   5   3  11       34.97       41.22      4.35 o
   6   3  11       46.59       43.33      4.85 o
   7   3  11       16.40       14.57      4.29 o
   8   3  11        6.95       18.01      4.88 o
   9   3  11       69.96       70.90      7.14 o
  10   3  11        3.21       -1.19      5.64 o
  11   3  11       15.69       26.80      5.91 o
  12   3  11       13.04       22.75      9.35 o
  13   3  11        6.17        5.36      6.84 o
  14   3  11        6.01        4.51      7.07 o
 -16   4  11        0.19       -6.57      7.01 o
 -15   4  11       58.11       44.85     14.26 o
 -14   4  11        1.40        1.12      9.60 o
 -13   4  11        2.62        1.35      6.18 o
 -12   4  11        2.67       -4.09      6.38 o
 -11   4  11       21.54       15.39      5.06 o
 -10   4  11       83.84       86.39      6.08 o
  -9   4  11       20.75       18.04      3.96 o
  -8   4  11      139.71      147.22      6.70 o
  -7   4  11      311.53      296.82      7.74 o
  -6   4  11      181.31      191.80      9.14 o
  -5   4  11       35.07       28.32      4.35 o
  -4   4  11       69.96       84.00      4.53 o
  -3   4  11       94.36       68.68      3.96 o
  -2   4  11      409.04      485.90      9.80 o
  -1   4  11        0.58       -0.06      1.94 o
   0   4  11        1.85        4.93      1.41 o
   1   4  11      133.68      119.81      6.16 o
   2   4  11      619.56      625.85     12.48 o
   3   4  11       32.80       32.55      3.58 o
   4   4  11      516.27      472.24     12.44 o
   5   4  11       18.93       17.97      3.70 o
   6   4  11        2.64        6.53      3.49 o
   7   4  11        7.93       10.38      4.38 o
   8   4  11       24.59       20.76      4.99 o
   9   4  11       43.87       52.41      6.52 o
  10   4  11        5.89        1.91      4.78 o
  11   4  11       11.10       19.33      5.82 o
  12   4  11        4.41        7.67      5.20 o
  13   4  11        0.44       -5.56      6.33 o
  14   4  11        5.34        4.46      7.00 o
 -16   5  11        1.86       -3.49      7.72 o
 -15   5  11       43.79       38.22     13.52 o
 -14   5  11       10.00       16.05     13.53 o
 -13   5  11      123.18      133.25     13.09 o
 -12   5  11        1.00        3.56      6.39 o
 -11   5  11        0.08       10.04      6.43 o
 -10   5  11        6.28        5.96      4.40 o
  -9   5  11      358.52      350.19     18.89 o
  -8   5  11      128.11      125.73      8.32 o
  -7   5  11        1.85        0.13      2.74 o
  -6   5  11      268.56      272.69      9.74 o
  -5   5  11       23.98       31.57      3.95 o
  -4   5  11       14.47       12.28      2.79 o
  -3   5  11       46.76       49.72      3.66 o
  -2   5  11       25.52       23.39      2.84 o
  -1   5  11       45.57       32.09      3.08 o
   0   5  11       11.06       11.92      2.94 o
   1   5  11       18.27       11.68      2.96 o
   2   5  11       79.27       87.10      4.31 o
   3   5  11       41.13       55.89      4.02 o
   4   5  11       78.38       84.57      5.74 o
   5   5  11       51.51       50.63      4.80 o
   6   5  11       55.75       48.02      5.66 o
   7   5  11        6.33        1.46      3.97 o
   8   5  11       31.65       36.46      5.61 o
   9   5  11        5.44       12.62      5.26 o
  10   5  11       81.80       83.72      8.09 o
  11   5  11       26.53       35.78      6.41 o
  12   5  11       12.55       16.42      6.03 o
  13   5  11        0.16        0.58      7.52 o
 -15   6  11       11.78       17.64      9.08 o
 -14   6  11       22.78       23.32      9.11 o
 -13   6  11        5.72       15.37      7.70 o
 -12   6  11        1.37        2.45      5.61 o
 -11   6  11       53.70       52.64     12.11 o
 -10   6  11       85.71       93.87     19.72 o
  -9   6  11      180.93      171.50      9.66 o
  -8   6  11        4.60        1.37      4.01 o
  -7   6  11        0.00       -2.86      2.86 o
  -6   6  11        0.13       -2.56      2.56 o
  -5   6  11       41.90       40.42      4.41 o
  -4   6  11     1008.30     1030.00     17.87 o
  -3   6  11       11.52       10.53      2.76 o
  -2   6  11       98.69      130.04      5.22 o
  -1   6  11       72.61       92.26      4.73 o
   0   6  11       99.96       90.37      5.37 o
   1   6  11        8.36        1.27      4.16 o
   2   6  11       16.24       25.82      6.00 o
   3   6  11       14.53       12.55      3.34 o
   4   6  11       71.90       73.23      4.52 o
   5   6  11        3.82       -3.30      3.30 o
   6   6  11        9.07        7.93      4.05 o
   7   6  11        2.22       -1.36      3.85 o
   8   6  11       19.52       17.43      5.07 o
   9   6  11        7.09        8.70      4.79 o
  10   6  11       28.47       34.58     10.45 o
  11   6  11       20.61       21.43      6.06 o
  12   6  11        0.53       -2.12      5.01 o
  13   6  11        0.90       -1.22      9.26 o
 -15   7  11        3.11        6.51      8.14 o
 -14   7  11       14.23       17.39      8.88 o
 -13   7  11        9.66        6.53      7.23 o
 -12   7  11        7.35        4.88     19.48 o
 -11   7  11       50.13       48.29      9.02 o
 -10   7  11        3.48       15.38      6.75 o
  -9   7  11       23.92        9.02      6.33 o
  -8   7  11      164.21      157.19      7.82 o
  -7   7  11        2.14        5.20      3.57 o
  -6   7  11      186.34      211.22      8.21 o
  -5   7  11       76.66       84.80      5.82 o
  -4   7  11      122.69      117.20      5.83 o
  -3   7  11        0.57        0.90      2.40 o
  -2   7  11       17.12       22.34      3.12 o
  -1   7  11      153.15      152.18      5.79 o
   0   7  11       11.06        4.78      3.38 o
   1   7  11        0.23        2.62      2.68 o
   2   7  11      343.62      340.13      9.81 o
   3   7  11      109.87       93.04      5.77 o
   4   7  11       29.13       33.05      5.24 o
   5   7  11      333.91      324.90     15.35 o
   6   7  11      187.39      207.80     13.03 o
   7   7  11        9.02        4.26      4.23 o
   8   7  11       38.75       34.67      7.46 o
   9   7  11        7.51        5.87      4.92 o
  10   7  11        0.83       -2.67      4.83 o
  11   7  11        4.44        4.61      5.66 o
  12   7  11       59.87       65.24      8.37 o
  13   7  11        3.93       19.16     14.42 o
 -15   8  11        2.99        3.14      9.60 o
 -14   8  11        0.08       -3.17      7.50 o
 -13   8  11        8.02        8.23      7.85 o
 -12   8  11        0.95       12.31      7.46 o
 -11   8  11        1.36        4.28      6.88 o
 -10   8  11       32.31       38.67      8.42 o
  -9   8  11        0.05       -0.28      5.39 o
  -8   8  11       99.60       90.87      7.65 o
  -7   8  11       11.96       11.87      4.04 o
  -6   8  11      262.09      239.39     12.73 o
  -5   8  11       36.04       29.87      4.44 o
  -4   8  11      398.75      394.05     14.21 o
  -3   8  11       65.52       67.22      4.78 o
  -2   8  11        6.70        5.02      2.73 o
  -1   8  11       11.84        9.15      2.85 o
   0   8  11        0.09       -2.41      2.50 o
   1   8  11        1.92        1.83      3.53 o
   2   8  11      167.30      163.59      6.92 o
   3   8  11      392.12      385.96     13.01 o
   4   8  11        4.58        3.01      5.03 o
   5   8  11      194.12      186.32      9.89 o
   6   8  11       77.85       62.94     10.47 o
   7   8  11       62.38       70.72      9.33 o
   8   8  11       32.72       52.75     11.06 o
   9   8  11       18.55       23.13      7.18 o
  10   8  11        0.32       -1.70      5.71 o
  11   8  11       50.10       42.82      9.12 o
  12   8  11       15.09       21.47     10.26 o
 -14   9  11        7.48       15.11      9.14 o
 -13   9  11        2.01        8.09      8.15 o
 -12   9  11       19.14       26.03      9.39 o
 -11   9  11       11.15        8.13      7.12 o
 -10   9  11        1.13       -1.98      9.10 o
  -9   9  11       13.65       16.36      7.37 o
  -8   9  11       13.90       13.06      4.84 o
  -7   9  11       86.91       93.23      7.84 o
  -6   9  11       65.02       67.94      5.85 o
  -5   9  11       30.20       28.28      4.53 o
  -4   9  11      175.03      161.66      6.89 o
  -3   9  11       90.05       90.11      7.04 o
  -2   9  11       28.05       42.69      4.02 o
  -1   9  11       97.97      102.85      5.49 o
   0   9  11       30.88       36.52      4.31 o
   1   9  11       20.95       27.37      4.07 o
   2   9  11       46.58       59.62      6.19 o
   3   9  11        0.02        3.79      4.15 o
   4   9  11       58.46       48.55      6.15 o
   5   9  11       14.90       19.54      5.04 o
   6   9  11        2.70        2.18      4.19 o
   7   9  11       41.61       37.83      7.89 o
   8   9  11        0.35       15.70      6.53 o
   9   9  11       39.01       36.28      8.44 o
  10   9  11       10.42       15.85      7.15 o
  11   9  11        3.52        4.36      6.90 o
  12   9  11       17.21       25.37     20.94 o
 -14  10  11        1.89       -0.99      8.67 o
 -13  10  11        0.00       -1.28      7.43 o
 -12  10  11       20.72       20.81      8.88 o
 -11  10  11        6.42       11.49      7.63 o
 -10  10  11        1.59       -5.31      9.01 o
  -9  10  11        0.16        2.65      6.14 o
  -8  10  11        0.15        5.51      4.61 o
  -7  10  11        0.02        0.52      3.97 o
  -6  10  11        0.51        4.83      3.98 o
  -5  10  11       11.79        8.23      3.99 o
  -4  10  11        0.93        5.15      3.36 o
  -3  10  11      245.70      235.00      8.01 o
  -2  10  11      227.96      220.27      7.55 o
  -1  10  11       28.14       32.13      5.04 o
   0  10  11        6.54        2.68      2.72 o
   1  10  11      180.42      198.74      8.05 o
   2  10  11      108.71      141.65      9.24 o
   3  10  11       51.72       61.50      6.66 o
   4  10  11       50.48       41.96      6.02 o
   5  10  11       65.29       52.44      9.98 o
   6  10  11       14.26       14.45      4.86 o
   7  10  11        0.41       -3.88      4.10 o
   8  10  11        5.09        3.35      4.83 o
   9  10  11        0.10       10.21      6.72 o
  10  10  11        4.56        9.10      7.00 o
  11  10  11        0.00        0.55      6.72 o
 -13  11  11        7.15       -2.47      8.18 o
 -12  11  11        8.67       12.82      8.64 o
 -11  11  11        0.41        2.36      7.95 o
 -10  11  11        0.25        5.73      7.28 o
  -9  11  11       28.55       26.53      8.56 o
  -8  11  11       28.03       29.08      6.01 o
  -7  11  11       32.59       39.51      6.23 o
  -6  11  11        8.26        7.49      4.46 o
  -5  11  11       41.59       43.11      5.89 o
  -4  11  11       56.07       63.76      5.26 o
  -3  11  11        5.17        4.68      3.10 o
  -2  11  11        3.42        8.93      3.12 o
  -1  11  11       11.95       20.59      3.60 o
   0  11  11      147.53      163.33      7.22 o
   1  11  11      104.36       94.91      7.76 o
   2  11  11      239.48      225.07     12.62 o
   3  11  11        6.04       12.92      4.85 o
   4  11  11       99.38       99.20      8.43 o
   5  11  11        0.20       -3.76      3.76 o
   6  11  11       25.69       20.15      5.53 o
   7  11  11        0.00       -4.26      4.26 o
   8  11  11        0.01        7.70      7.23 o
   9  11  11        2.91        7.90      5.49 o
  10  11  11        2.09        5.14      5.57 o
  11  11  11        0.62        4.23      8.68 o
 -12  12  11        9.35        8.02      8.78 o
 -11  12  11        2.85        5.87      8.21 o
 -10  12  11       13.41       25.00      9.41 o
  -9  12  11        4.94       -3.66      6.68 o
  -8  12  11        5.09        9.09      4.93 o
  -7  12  11        4.39        4.74      6.56 o
  -6  12  11        2.78       -1.05      3.83 o
  -5  12  11       13.00       10.19      4.59 o
  -4  12  11        5.89        9.81      3.95 o
  -3  12  11       35.41       32.46      4.31 o
  -2  12  11        0.66       -0.14      2.87 o
  -1  12  11       43.61       51.83      4.85 o
   0  12  11        1.63        5.52      3.48 o
   1  12  11      152.06      158.44     12.02 o
   2  12  11        0.93       -4.38      5.22 o
   3  12  11       28.59       29.72      5.64 o
   4  12  11        0.69        4.31      4.75 o
   5  12  11        9.73        2.71      4.68 o
   6  12  11        3.46        6.55      4.99 o
   7  12  11        0.06        1.04      4.70 o
   8  12  11       20.38       21.21      6.14 o
   9  12  11        0.25        2.09      5.19 o
  10  12  11       25.61       30.15     10.38 o
 -11  13  11       22.20       30.04     10.84 o
 -10  13  11        7.32       18.03     13.80 o
  -9  13  11       26.93       38.69      9.89 o
  -8  13  11       31.42       39.11      6.92 o
  -7  13  11       11.04       17.66      5.61 o
  -6  13  11        9.31       11.86      6.15 o
  -5  13  11       16.78       23.60      5.97 o
  -4  13  11        7.51        1.72      3.65 o
  -3  13  11       23.35       19.30      4.44 o
  -2  13  11       56.94       69.60      8.73 o
  -1  13  11        9.52       12.41      7.93 o
   0  13  11        2.09       -2.03      4.23 o
   1  13  11       55.65       53.71      5.79 o
   2  13  11       53.78       51.62      6.61 o
   3  13  11       39.29       37.77      6.18 o
   4  13  11       30.69       29.22      6.20 o
   5  13  11       17.19       22.58      6.07 o
   6  13  11        0.28        0.87      4.87 o
   7  13  11        0.02       -3.61      4.61 o
   8  13  11        3.16        1.03      4.81 o
   9  13  11        4.04        7.15      5.83 o
 -10  14  11        0.70       11.40      9.30 o
  -9  14  11        9.06       -2.30      7.93 o
  -8  14  11        3.18        7.58      5.79 o
  -7  14  11        4.03        1.47      5.17 o
  -6  14  11        0.77        5.44      4.87 o
  -5  14  11       10.18        4.35      4.73 o
  -4  14  11        3.01        0.95      4.75 o
  -3  14  11       22.10       17.75      4.62 o
  -2  14  11       94.86       94.79      8.27 o
  -1  14  11       27.26       26.96      5.73 o
   0  14  11       22.59       24.95      4.95 o
   1  14  11        2.00        5.32      3.88 o
   2  14  11        0.19       -0.86      3.95 o
   3  14  11        0.23       10.23      4.85 o
   4  14  11       12.40       15.32      7.92 o
   5  14  11        8.87       10.31      5.31 o
   6  14  11        1.71       -0.17      7.42 o
   7  14  11        0.71        0.24      6.29 o
   8  14  11        0.71       15.82      6.20 o
  -9  15  11        9.86        6.20      8.18 o
  -8  15  11        6.79        4.29      5.85 o
  -7  15  11       11.35       17.45      6.12 o
  -6  15  11        0.09        5.48      5.01 o
  -5  15  11        0.76        3.28      4.70 o
  -4  15  11        3.06        0.45      5.14 o
  -3  15  11        2.00        4.62      4.52 o
  -2  15  11       39.35       37.07      6.12 o
  -1  15  11        7.01        5.57      4.52 o
   0  15  11        2.29        0.92      5.76 o
   1  15  11        0.72        7.52      5.01 o
   2  15  11        0.14        5.46      4.02 o
   3  15  11       19.93       10.05      4.57 o
   4  15  11        0.24        3.67      6.49 o
   5  15  11       20.30       24.86      6.24 o
   6  15  11        1.97        8.31      5.69 o
   7  15  11        1.29        1.64      6.99 o
  -8  16  11        4.31        1.26     11.64 o
  -7  16  11        0.89        1.17      6.40 o
  -6  16  11       11.60       21.05     13.78 o
  -5  16  11        2.71        3.29      5.20 o
  -4  16  11        0.30       -5.32      5.32 o
  -3  16  11        8.33       13.78      5.75 o
  -2  16  11        8.52        3.97      4.83 o
  -1  16  11       10.41       16.58      6.62 o
   0  16  11        7.78       12.05      5.34 o
   1  16  11       30.93       36.24      5.66 o
   2  16  11       12.41       19.89      6.37 o
   3  16  11        2.62        7.21      4.60 o
   4  16  11        3.29        8.39      5.52 o
   5  16  11        8.26       11.19     11.71 o
  -5  17  11        1.88        5.78      6.40 o
  -4  17  11        1.77        8.29      6.71 o
  -3  17  11        0.26       -5.16      5.16 o
  -2  17  11       17.47       18.66      6.64 o
  -1  17  11       18.83       21.99      6.01 o
   0  17  11        6.17        6.98      5.27 o
   1  17  11       12.49       17.47      8.12 o
   2  17  11        6.01        7.03      4.71 o
   3  17  11        0.63        2.31      4.38 o
 -16   0  12        2.25       -4.35     10.49 o
 -15   0  12        0.09       -9.05      9.05 o
 -14   0  12        4.06        2.51      7.40 o
 -13   0  12       13.01       18.05      6.57 o
 -12   0  12       72.65       74.99      9.20 o
 -11   0  12        7.99        6.50      5.50 o
 -10   0  12       11.60       11.63      5.59 o
  -9   0  12     1073.46     1150.46     31.78 o
  -8   0  12      717.73      776.30     52.55 o
  -7   0  12      251.39      270.33     12.42 o
  -6   0  12       12.28       13.28      5.08 o
  -5   0  12      831.70      887.91     18.68 o
  -4   0  12      134.84      137.83      8.13 o
  -3   0  12       77.72       64.64      5.10 o
  -2   0  12       67.93       62.77      4.68 o
  -1   0  12      612.68      638.89     17.56 o
   0   0  12     2378.81     2733.97     48.53 o
   1   0  12     3399.51     3681.87     64.38 o
   2   0  12      264.54      269.29     11.18 o
   3   0  12      259.82      270.44     15.98 o
   4   0  12       42.61      101.76     10.33 o
   5   0  12       59.97       37.47      6.13 o
   6   0  12      182.71      194.72     11.42 o
   7   0  12      720.38      751.75     24.37 o
   8   0  12       19.11       22.06      6.20 o
   9   0  12       13.73       18.30      7.62 o
  10   0  12       14.42       18.97      8.79 o
  11   0  12       62.66       58.69     12.94 o
  12   0  12        0.01        2.80      8.65 o
  13   0  12        0.05       -7.95      8.16 o
  14   0  12        0.57       -2.15      9.40 o
 -16   1  12        0.32       -6.32      6.32 o
 -15   1  12       24.71       29.25      6.93 o
 -14   1  12        4.07        1.09      5.16 o
 -13   1  12       51.13       55.97      6.42 o
 -12   1  12      157.15      167.54      8.87 o
 -11   1  12        3.17        5.04      3.91 o
 -10   1  12       69.10       71.71      6.91 o
  -9   1  12       12.73       20.37      4.20 o
  -8   1  12      189.48      182.60      7.62 o
  -7   1  12        0.51        3.14      3.30 o
  -6   1  12       59.77       61.03      4.80 o
  -5   1  12        9.74        5.52      2.25 o
  -4   1  12       72.97      102.89      3.55 o
  -3   1  12       55.30       61.24      3.03 o
  -2   1  12      170.57      185.84      4.38 o
  -1   1  12      369.29      375.17      5.71 o
   0   1  12       90.80      116.90      3.62 o
   1   1  12       76.16       85.47      3.42 o
   2   1  12       68.14       87.67      4.78 o
   3   1  12       41.40       36.65      3.76 o
   4   1  12      875.22      891.38     17.78 o
   5   1  12       35.75       43.07      4.53 o
   6   1  12     1086.50      951.90     19.49 o
   7   1  12       23.84       13.59      4.13 o
   8   1  12      286.23      320.92     10.48 o
   9   1  12        8.23       11.76      5.45 o
  10   1  12       11.54       16.37      5.06 o
  11   1  12        0.23       -6.14     13.80 o
  12   1  12       19.17       34.70     13.02 o
  13   1  12        4.29       -0.73      6.50 o
  14   1  12        0.02       -4.28      6.45 o
 -16   2  12        9.17       -2.72     11.15 o
 -15   2  12        4.57       11.45      5.97 o
 -14   2  12        1.35        1.49      5.39 o
 -13   2  12       10.51        4.76      5.12 o
 -12   2  12       10.78       14.72      4.42 o
 -11   2  12      193.26      217.79      8.84 o
 -10   2  12      292.56      285.56      9.69 o
  -9   2  12      154.06      179.06      7.70 o
  -8   2  12       46.19       60.97      5.74 o
  -7   2  12        5.25        4.50      3.28 o
  -6   2  12       70.64       80.77      4.36 o
  -5   2  12        7.73        7.50      3.22 o
  -4   2  12      461.88      533.30     10.97 o
  -3   2  12        1.32        0.61      1.27 o
  -2   2  12      787.96      772.33     10.54 o
  -1   2  12      110.24      111.94      2.93 o
   0   2  12      231.28      253.56      5.27 o
   1   2  12       91.20      104.11      4.15 o
   2   2  12        1.15        2.22      1.93 o
   3   2  12       74.94       81.43      4.93 o
   4   2  12       68.37       69.61      4.95 o
   5   2  12      751.78      740.49     16.08 o
   6   2  12       14.42       27.46      4.42 o
   7   2  12      169.43      176.57      8.00 o
   8   2  12      147.60      160.67      9.64 o
   9   2  12       17.36       16.55      8.34 o
  10   2  12       48.18       59.57      7.00 o
  11   2  12       47.77       58.61      7.38 o
  12   2  12        0.14       -4.45      5.46 o
  13   2  12        7.62        4.54      6.94 o
 -16   3  12        0.01        2.97      7.22 o
 -15   3  12        4.48       10.15      7.84 o
 -14   3  12       17.35        6.27     12.19 o
 -13   3  12        5.94        9.17      6.63 o
 -12   3  12        2.95        0.55      4.63 o
 -11   3  12        5.15        5.45      3.93 o
 -10   3  12      142.57      150.61      7.64 o
  -9   3  12       18.68       17.45      4.02 o
  -8   3  12        0.00       -2.98      5.27 o
  -7   3  12       10.14        6.86      3.51 o
  -6   3  12        8.46        7.25      2.53 o
  -5   3  12      530.71      539.22     13.89 o
  -4   3  12       83.88       88.68      8.53 o
  -3   3  12      267.87      298.55      9.36 o
  -2   3  12      126.78      168.59      4.20 o
  -1   3  12       99.22       83.85      4.29 o
   0   3  12      116.76      136.61      3.66 o
   1   3  12       50.63       49.12      4.54 o
   2   3  12       51.19       54.65      3.52 o
   3   3  12      411.11      411.26     12.08 o
   4   3  12        0.54        3.93      3.08 o
   5   3  12       73.37       83.24      5.84 o
   6   3  12        0.58        2.05      3.60 o
   7   3  12      117.81      135.66      7.53 o
   8   3  12       11.61        8.30      4.54 o
   9   3  12        0.06       -3.56      4.00 o
  10   3  12       22.73       25.55      5.68 o
  11   3  12       24.93       30.58      6.24 o
  12   3  12        1.61        1.40      4.75 o
  13   3  12        3.75        9.24      7.35 o
 -16   4  12       31.20       27.30      9.29 o
 -15   4  12        0.79       -2.30      9.62 o
 -14   4  12        6.42        5.75      7.28 o
 -13   4  12       77.89       83.10     10.89 o
 -12   4  12        0.31       -1.75      5.87 o
 -11   4  12       28.01       18.99      6.14 o
 -10   4  12        8.76       10.81      4.82 o
  -9   4  12       39.25       40.52      5.92 o
  -8   4  12        2.58        7.86      4.23 o
  -7   4  12      352.90      343.22      9.98 o
  -6   4  12       31.62       26.47      4.38 o
  -5   4  12      103.57       95.19      6.43 o
  -4   4  12      107.01      128.20      5.38 o
  -3   4  12       21.64       24.71      3.07 o
  -2   4  12     1031.83     1118.61     21.21 o
  -1   4  12       12.99        7.83      2.30 o
   0   4  12       61.62       64.85      4.60 o
   1   4  12        0.59        2.44      1.73 o
   2   4  12      154.34      155.68      5.43 o
   3   4  12      668.39      658.10     12.49 o
   4   4  12       28.89       49.96      8.18 o
   5   4  12      155.27      122.16      6.68 o
   6   4  12       60.82       54.47      5.26 o
   7   4  12      318.10      300.31     11.57 o
   8   4  12      182.91      196.04      9.97 o
   9   4  12       53.93       70.37      7.41 o
  10   4  12       40.86       45.73      6.69 o
  11   4  12       41.06       42.44      9.06 o
  12   4  12        0.00        1.13      5.13 o
  13   4  12        0.60       -0.71      6.50 o
 -15   5  12        0.11       -4.73      7.19 o
 -14   5  12        9.13       -2.98      6.91 o
 -13   5  12        6.51        7.33      7.31 o
 -12   5  12        5.69        3.18      7.14 o
 -11   5  12       16.26       14.75     10.61 o
 -10   5  12        0.01       -5.07      5.97 o
  -9   5  12       59.83       45.22      6.00 o
  -8   5  12        3.34        4.21      4.25 o
  -7   5  12       73.38       77.59      5.65 o
  -6   5  12       74.82       83.03      6.58 o
  -5   5  12        0.73       -0.42      2.83 o
  -4   5  12      281.77      262.51      7.53 o
  -3   5  12      148.04      145.43      5.61 o
  -2   5  12       91.63       78.43      4.51 o
  -1   5  12        9.30        8.35      2.47 o
   0   5  12      220.16      230.74      7.53 o
   1   5  12      131.22      132.24      6.58 o
   2   5  12        7.81        5.86      3.06 o
   3   5  12      112.56      109.90      6.36 o
   4   5  12      419.06      402.83     10.66 o
   5   5  12      169.32      165.12      7.18 o
   6   5  12       30.54       31.61     11.10 o
   7   5  12        1.49        3.96      4.01 o
   8   5  12       46.74       65.14      6.85 o
   9   5  12       40.91       49.14      6.67 o
  10   5  12       13.21       13.37      8.90 o
  11   5  12        0.55       -1.77      4.95 o
  12   5  12        0.14        2.69      8.84 o
  13   5  12        0.81       10.38      6.03 o
 -15   6  12       12.45       13.31      8.77 o
 -14   6  12       10.14        0.72      7.81 o
 -13   6  12       19.64       12.16      8.04 o
 -12   6  12        9.00        8.59      7.09 o
 -11   6  12       36.55       41.03      8.61 o
 -10   6  12        0.43        3.50      5.84 o
  -9   6  12        1.43       -0.85      4.57 o
  -8   6  12        3.42        1.17      4.13 o
  -7   6  12       49.96       58.50      5.32 o
  -6   6  12       17.66       14.66      3.87 o
  -5   6  12      463.97      468.78     15.00 o
  -4   6  12      268.74      288.81     12.85 o
  -3   6  12       17.40       17.61      3.02 o
  -2   6  12      255.55      263.34      7.57 o
  -1   6  12        1.88       -0.48      2.24 o
   0   6  12       24.27       31.17      3.78 o
   1   6  12      110.43      120.60      6.39 o
   2   6  12        0.25       -1.66      2.92 o
   3   6  12       16.48       12.32      3.73 o
   4   6  12       27.95       41.58      4.82 o
   5   6  12       47.97       38.78      7.07 o
   6   6  12       31.70       32.56      6.73 o
   7   6  12        5.07        2.80      5.24 o
   8   6  12       54.56       71.54      7.25 o
   9   6  12        6.95        7.75      4.83 o
  10   6  12        0.32        0.80      4.74 o
  11   6  12        5.04        7.64      5.45 o
  12   6  12       11.35       24.27      9.44 o
  13   6  12        7.29       15.15     12.43 o
 -15   7  12        0.20       -0.54      9.90 o
 -14   7  12        9.54       17.04      8.52 o
 -13   7  12        0.75        2.01      7.11 o
 -12   7  12       13.53        5.14      7.31 o
 -11   7  12        0.54       -4.67      9.51 o
 -10   7  12       26.86       33.80      8.34 o
  -9   7  12       45.22       41.13      8.11 o
  -8   7  12        1.10       -2.33      4.55 o
  -7   7  12       42.12       44.54      5.09 o
  -6   7  12        3.28       -2.35      2.96 o
  -5   7  12        2.94        6.74      3.34 o
  -4   7  12        7.79        9.83      3.12 o
  -3   7  12      219.70      219.48      7.76 o
  -2   7  12      185.23      173.86      6.38 o
  -1   7  12      158.89      162.00      6.13 o
   0   7  12      227.65      235.47      8.07 o
   1   7  12      198.47      189.17      7.61 o
   2   7  12      592.13      605.08     14.26 o
   3   7  12      280.04      265.76      8.92 o
   4   7  12       52.36       27.96      5.19 o
   5   7  12       19.35       24.16      5.10 o
   6   7  12       63.36       68.22      9.77 o
   7   7  12      126.95      127.78     11.85 o
   8   7  12       66.28       56.70      9.09 o
   9   7  12        2.42        0.51      5.58 o
  10   7  12       11.21        9.36      6.78 o
  11   7  12        4.06        5.99      9.81 o
  12   7  12        0.01        8.15      7.21 o
 -14   8  12        0.36        3.60      8.11 o
 -13   8  12        8.10        5.53      8.31 o
 -12   8  12        9.06       10.66      7.87 o
 -11   8  12        2.32       -5.59      5.59 o
 -10   8  12        0.92        5.20      6.62 o
  -9   8  12       49.02       48.15     11.96 o
  -8   8  12       22.05       32.30      5.46 o
  -7   8  12       85.29       86.24      6.48 o
  -6   8  12       36.77       28.41      4.42 o
  -5   8  12      156.43      156.08      7.58 o
  -4   8  12        0.17       -0.32      2.67 o
  -3   8  12        0.00       -0.97      2.98 o
  -2   8  12        4.37        9.93      3.10 o
  -1   8  12      105.14       95.30      6.53 o
   0   8  12        5.57        6.61      3.21 o
   1   8  12        0.00        3.32      3.01 o
   2   8  12      275.05      265.01     11.55 o
   3   8  12       27.92       21.08      4.87 o
   4   8  12        3.00       -2.54      3.81 o
   5   8  12        1.68       -3.70      3.70 o
   6   8  12       10.18       11.65      7.75 o
   7   8  12       12.05       17.02      6.70 o
   8   8  12       15.63       26.28      8.41 o
   9   8  12        0.34       -3.00      5.89 o
  10   8  12        8.27        5.71     10.30 o
  11   8  12        0.83        8.56      6.73 o
  12   8  12        2.22       10.18      7.44 o
 -14   9  12        4.09        2.48      8.74 o
 -13   9  12        0.22       -6.69      7.68 o
 -12   9  12       19.98       38.17     12.45 o
 -11   9  12       48.84       61.17     10.57 o
 -10   9  12       39.33       40.08      9.15 o
  -9   9  12        1.42        3.44      9.32 o
  -8   9  12        8.53        3.63      5.73 o
  -7   9  12       20.26       31.86      5.62 o
  -6   9  12      418.86      400.16     12.02 o
  -5   9  12      177.01      184.23      8.07 o
  -4   9  12        7.12        9.40      3.34 o
  -3   9  12       19.74       12.41      3.32 o
  -2   9  12       27.89       36.30      4.05 o
  -1   9  12       34.70       39.68      4.11 o
   0   9  12       32.04       31.38      3.73 o
   1   9  12      716.08      757.30     16.83 o
   2   9  12       46.03       48.68      6.24 o
   3   9  12       98.67       96.01      7.93 o
   4   9  12       63.45       49.99      9.55 o
   5   9  12       15.57       19.46      5.29 o
   6   9  12        3.74        3.36      4.78 o
   7   9  12       34.60       24.23      5.75 o
   8   9  12        2.31        8.69      6.31 o
   9   9  12       20.81       22.04     12.03 o
  10   9  12        3.55       14.86      7.43 o
  11   9  12       14.17       35.68      9.10 o
 -13  10  12        0.83       -2.88      9.52 o
 -12  10  12        0.20       -5.41     13.96 o
 -11  10  12        8.39        8.85      8.00 o
 -10  10  12        0.05       -5.94      5.94 o
  -9  10  12        0.41       -4.12      6.45 o
  -8  10  12        0.01       -3.64      4.16 o
  -7  10  12        2.81        2.97      4.44 o
  -6  10  12      294.60      284.01     12.19 o
  -5  10  12       58.90       65.31      6.03 o
  -4  10  12        1.43       -1.25      3.11 o
  -3  10  12      230.78      219.71      8.55 o
  -2  10  12        0.10        4.09      3.00 o
  -1  10  12       27.12       34.39      4.03 o
   0  10  12      422.97      470.88     11.49 o
   1  10  12      248.38      270.61     11.47 o
   2  10  12        3.42        1.22      5.50 o
   3  10  12        0.67       -3.96      3.96 o
   4  10  12      147.31      144.01      9.84 o
   5  10  12        7.85       10.64      4.88 o
   6  10  12        0.56        1.39      4.35 o
   7  10  12        6.97        7.46      4.95 o
   8  10  12        0.13       -4.11      4.11 o
   9  10  12        0.07       -3.56      4.50 o
  10  10  12        0.96       -2.06      9.20 o
  11  10  12       31.83       49.80     10.53 o
 -13  11  12        0.19       -3.48      8.35 o
 -12  11  12       22.57       35.36     15.62 o
 -11  11  12        0.10        4.67      7.38 o
 -10  11  12       52.16       59.11     10.83 o
  -9  11  12        1.40        0.00      6.91 o
  -8  11  12        6.82       15.30      5.42 o
  -7  11  12        5.79       -3.61      3.61 o
  -6  11  12        1.36        4.36      3.99 o
  -5  11  12        8.77       10.50      4.43 o
  -4  11  12      301.82      291.84      9.55 o
  -3  11  12       14.81       15.60      3.71 o
  -2  11  12       48.34       60.88      5.28 o
  -1  11  12       59.82       72.93      5.39 o
   0  11  12        2.79        4.78      3.38 o
   1  11  12       29.06       25.62      5.37 o
   2  11  12       13.86       25.38      5.41 o
   3  11  12       13.89        5.41      7.18 o
   4  11  12        0.70       -2.13      4.28 o
   5  11  12       16.38       19.62      5.60 o
   6  11  12        0.12       -1.19      4.44 o
   7  11  12        6.82        5.11      5.02 o
   8  11  12        1.79       -2.19      6.84 o
   9  11  12       29.65       40.95      7.19 o
  10  11  12       13.80       17.20      6.49 o
 -12  12  12        0.10       -8.04      8.04 o
 -11  12  12        2.86        7.91      8.36 o
 -10  12  12        0.24       -3.34     10.66 o
  -9  12  12       41.56       63.22     13.40 o
  -8  12  12       44.42       36.32      6.98 o
  -7  12  12        3.38       -1.96      4.24 o
  -6  12  12        6.16       12.87      4.87 o
  -5  12  12        9.23       13.90      5.63 o
  -4  12  12       23.79       17.68      4.34 o
  -3  12  12       94.29      101.89      6.44 o
  -2  12  12        1.38        6.32      3.40 o
  -1  12  12        4.08        3.64      3.21 o
   0  12  12       20.22       23.06      4.47 o
   1  12  12       29.46       28.08      7.95 o
   2  12  12       97.98      100.89      8.54 o
   3  12  12       66.17       58.82      7.22 o
   4  12  12       49.05       52.92      7.11 o
   5  12  12       12.10       14.10      5.97 o
   6  12  12        0.01       -2.28      4.81 o
   7  12  12       13.78       17.13      5.74 o
   8  12  12        2.07        3.49      5.28 o
   9  12  12        8.05        6.74      5.51 o
 -11  13  12        3.81        4.39      8.72 o
 -10  13  12       31.91       33.77     11.75 o
  -9  13  12        0.05       -1.77      7.94 o
  -8  13  12       16.71       12.21      5.90 o
  -7  13  12       29.37       22.82      9.89 o
  -6  13  12        5.22       -1.36      6.11 o
  -5  13  12       20.68       15.68      5.86 o
  -4  13  12        0.90       -3.69      3.69 o
  -3  13  12       31.56       34.46      4.64 o
  -2  13  12       63.18       68.45      5.70 o
  -1  13  12        7.92        6.21      4.05 o
   0  13  12       19.24       25.56      4.85 o
   1  13  12       18.03       19.16      4.48 o
   2  13  12        6.86        5.25      4.78 o
   3  13  12        1.23        7.33      4.84 o
   4  13  12       81.51       90.66      8.84 o
   5  13  12        0.42        0.14      6.71 o
   6  13  12        0.06       16.75      5.55 o
   7  13  12        0.00        4.12      5.33 o
   8  13  12        0.12        7.38      5.66 o
 -10  14  12        1.51        1.71      8.55 o
  -9  14  12       10.19        9.58      9.91 o
  -8  14  12        0.58        1.90      5.51 o
  -7  14  12        3.68        9.15      5.55 o
  -6  14  12       14.29       14.50      5.99 o
  -5  14  12        0.42        5.86      5.39 o
  -4  14  12        0.05        2.81      4.51 o
  -3  14  12        2.09        3.62      3.96 o
  -2  14  12       10.66        7.82      4.16 o
  -1  14  12        1.78        5.33      5.21 o
   0  14  12        0.01        1.20      3.99 o
   1  14  12        1.17        9.27      4.11 o
   2  14  12       47.37       56.74      6.26 o
   3  14  12        9.02       10.61      5.81 o
   4  14  12       12.67       18.72      5.78 o
   5  14  12       13.74       15.89      5.87 o
   6  14  12        0.26        8.69      5.89 o
   7  14  12        2.95       10.55      5.77 o
  -9  15  12        4.26        3.69      8.39 o
  -8  15  12       10.00        8.40      6.18 o
  -7  15  12        0.33        3.73      5.41 o
  -6  15  12        0.86       -0.34      5.05 o
  -5  15  12       13.12       19.12      6.00 o
  -4  15  12        6.85        3.22      4.50 o
  -3  15  12        3.68        2.15      4.74 o
  -2  15  12       10.83       12.27      5.23 o
  -1  15  12        1.06        5.39      4.13 o
   0  15  12        1.63        2.01      3.82 o
   1  15  12        4.05        8.17      4.22 o
   2  15  12        0.03       -1.48      4.13 o
   3  15  12       16.12       14.68      5.62 o
   4  15  12        1.96       11.33      5.70 o
   5  15  12        0.01        4.50      7.17 o
   6  15  12        5.72       15.98     12.05 o
  -7  16  12        1.17        6.05      6.01 o
  -6  16  12       11.11       13.63      6.17 o
  -5  16  12        0.49       -1.16      6.18 o
  -4  16  12       13.67        7.10      6.48 o
  -3  16  12        3.68       -0.46      4.51 o
  -2  16  12        4.36       10.51      5.50 o
  -1  16  12        0.37        2.66      4.83 o
   0  16  12        3.17        4.39      4.98 o
   1  16  12       15.16       13.64      4.73 o
   2  16  12        1.64        1.42      4.27 o
   3  16  12       16.00       22.78      5.47 o
   4  16  12        3.59        7.64     10.97 o
  -4  17  12       10.41       -1.52      6.64 o
  -3  17  12        0.01        5.73      5.39 o
  -2  17  12        0.96       -3.58      8.33 o
  -1  17  12        4.53        8.74      5.10 o
   0  17  12       15.87       16.81      5.89 o
   1  17  12        1.06        6.79      4.94 o
   2  17  12        5.98       12.39      6.53 o
 -16   1  13        4.17        2.66     11.78 o
 -15   1  13        0.02        1.56      5.51 o
 -14   1  13        3.79       -1.60      5.15 o
 -13   1  13       27.27       26.46      5.08 o
 -12   1  13       47.56       46.14      5.58 o
 -11   1  13       16.04       16.87      4.30 o
 -10   1  13       39.54       37.54      4.90 o
  -9   1  13       24.62       26.17      4.42 o
  -8   1  13      133.31      178.39      7.82 o
  -7   1  13       62.29       55.12      4.94 o
  -6   1  13      254.21      248.82      8.22 o
  -5   1  13       78.55       92.71      4.35 o
  -4   1  13       53.39       52.15      3.73 o
  -3   1  13      252.40      233.71      5.05 o
  -2   1  13        0.13        2.93      1.30 o
  -1   1  13      417.23      415.81      6.51 o
   0   1  13       79.54       97.19      3.53 o
   1   1  13        1.69        5.68      2.97 o
   2   1  13        1.58       10.01      2.57 o
   3   1  13        5.99        4.11      2.79 o
   4   1  13       59.10       86.60      6.00 o
   5   1  13      232.95      211.68      8.26 o
   6   1  13       25.15       27.80      4.47 o
   7   1  13      102.60       96.72      6.76 o
   8   1  13       81.44       87.62      6.63 o
   9   1  13        5.44        3.30      6.77 o
  10   1  13        1.08        1.21      5.30 o
  11   1  13        0.01        2.33      5.88 o
  12   1  13        0.80       -0.56      6.13 o
  13   1  13        2.39        3.80      6.76 o
 -16   2  13        1.48        5.88     11.25 o
 -15   2  13        0.01       -5.04      8.20 o
 -14   2  13        1.08       -4.86     10.22 o
 -13   2  13        1.17        3.02      6.03 o
 -12   2  13        0.29       -1.87      3.85 o
 -11   2  13       48.08       43.04      5.25 o
 -10   2  13      195.47      178.76      8.15 o
  -9   2  13        3.70       -0.17      3.39 o
  -8   2  13      165.00      193.56      7.78 o
  -7   2  13        2.07        1.87      3.32 o
  -6   2  13      272.78      292.67      7.60 o
  -5   2  13       85.98       85.66      4.67 o
  -4   2  13      142.82      141.55      6.50 o
  -3   2  13        9.11        7.37      1.78 o
  -2   2  13       29.64       38.74      2.74 o
  -1   2  13      538.09      539.11      7.78 o
   0   2  13        5.72        3.12      1.67 o
   1   2  13       94.78       87.53      4.59 o
   2   2  13        4.43        2.32      2.23 o
   3   2  13      238.12      231.23      7.86 o
   4   2  13        9.52       17.78      4.06 o
   5   2  13      176.80      176.18      7.55 o
   6   2  13       16.66       15.88      4.23 o
   7   2  13      135.75      137.05      7.67 o
   8   2  13      174.39      170.43      9.68 o
   9   2  13        0.95        4.18      4.36 o
  10   2  13        5.38       12.75      4.88 o
  11   2  13       20.99       25.66      6.08 o
  12   2  13       11.65       11.44      9.14 o
  13   2  13        0.76       -5.84      5.84 o
 -16   3  13        0.18       -2.90      7.56 o
 -15   3  13        2.37        3.40      7.39 o
 -14   3  13       28.10       23.82     10.72 o
 -13   3  13        2.22        2.28      6.32 o
 -12   3  13        0.06       -4.16      4.16 o
 -11   3  13        0.88       -4.14      4.14 o
 -10   3  13       16.25       20.70      5.34 o
  -9   3  13       38.14       28.51      5.51 o
  -8   3  13      152.45      170.10      9.03 o
  -7   3  13      255.23      278.55      8.92 o
  -6   3  13       81.27       81.05      6.69 o
  -5   3  13      413.98      407.03     26.09 o
  -4   3  13      275.49      331.39     13.39 o
  -3   3  13      404.63      422.81      9.38 o
  -2   3  13      106.74       97.15      4.57 o
  -1   3  13        7.49        9.10      2.70 o
   0   3  13       44.02       38.63      2.92 o
   1   3  13       65.37       64.45      3.89 o
   2   3  13       91.32      112.54      5.74 o
   3   3  13        6.10        3.94      2.76 o
   4   3  13       54.66       65.61      5.18 o
   5   3  13      635.18      600.33     14.23 o
   6   3  13        0.00        0.21      3.34 o
   7   3  13       18.39       12.42      4.67 o
   8   3  13       65.61       83.28      7.66 o
   9   3  13        6.58        1.97      4.40 o
  10   3  13        0.00       -2.45     10.20 o
  11   3  13        4.21        3.61      5.25 o
  12   3  13        4.34        8.19      6.79 o
  13   3  13       15.08        3.34      9.64 o
 -16   4  13        4.99       -2.92     10.20 o
 -15   4  13        0.06       -6.78      6.78 o
 -14   4  13       58.74       59.25     10.49 o
 -13   4  13       12.26       15.15      7.77 o
 -12   4  13       25.57       28.68      8.21 o
 -11   4  13       27.46       23.67      5.67 o
 -10   4  13       66.32       65.38      7.17 o
  -9   4  13       44.73       48.25      8.58 o
  -8   4  13        9.91       -0.96      3.85 o
  -7   4  13       39.54       36.82      4.38 o
  -6   4  13        4.02        1.39      3.15 o
  -5   4  13        1.09        3.45      2.94 o
  -4   4  13       92.47      108.25      7.54 o
  -3   4  13       33.95       38.70      3.77 o
  -2   4  13      507.05      531.59     10.99 o
  -1   4  13       38.76       39.82      3.42 o
   0   4  13      214.96      229.72     10.34 o
   1   4  13       90.88       79.74      5.79 o
   2   4  13        4.31       10.91      3.21 o
   3   4  13      456.66      466.30     12.08 o
   4   4  13      658.55      643.56     14.52 o
   5   4  13       70.77       59.05      5.28 o
   6   4  13        4.11       -1.57      3.47 o
   7   4  13        0.09       -3.49      3.49 o
   8   4  13        1.75        4.88      4.67 o
   9   4  13        5.40        8.41      4.83 o
  10   4  13       17.53       12.45      6.09 o
  11   4  13       12.10        4.99      5.34 o
  12   4  13        3.37        5.74      8.02 o
  13   4  13        5.71       12.13      7.65 o
 -15   5  13        4.70        1.54      7.98 o
 -14   5  13        0.07       -1.01     12.39 o
 -13   5  13        3.17       -3.21      7.95 o
 -12   5  13       30.20       36.14      8.62 o
 -11   5  13        2.45        2.68      6.12 o
 -10   5  13       10.71        5.17      4.57 o
  -9   5  13       30.75       36.50      5.86 o
  -8   5  13      345.86      347.61     12.86 o
  -7   5  13       18.94       26.30      4.11 o
  -6   5  13        4.61        6.16      3.22 o
  -5   5  13      227.70      207.42      7.90 o
  -4   5  13       84.91       99.76      5.33 o
  -3   5  13        3.49        2.25      2.65 o
  -2   5  13        0.02        1.95      2.43 o
  -1   5  13        1.70       -1.32      2.25 o
   0   5  13       55.15       55.71      4.71 o
   1   5  13       69.73       49.20      5.77 o
   2   5  13      202.69      189.03     18.99 o
   3   5  13        4.13        7.97      3.87 o
   4   5  13      413.57      432.52     11.87 o
   5   5  13        7.98        6.58      4.49 o
   6   5  13       55.71       67.15     10.15 o
   7   5  13       48.11       41.00      7.68 o
   8   5  13       17.87       17.13      6.34 o
   9   5  13       43.75       29.84      6.01 o
  10   5  13       56.92       60.67      7.53 o
  11   5  13        8.57        9.89      5.42 o
  12   5  13        7.17       15.58      8.47 o
 -15   6  13        0.22       -5.59      7.47 o
 -14   6  13        0.18       -5.65      7.90 o
 -13   6  13       22.76       31.68      8.79 o
 -12   6  13       43.40       69.58     10.52 o
 -11   6  13        2.75       -4.29      6.06 o
 -10   6  13        0.36        0.31      5.67 o
  -9   6  13       36.68       32.80      6.24 o
  -8   6  13       75.84       66.22      5.80 o
  -7   6  13       57.65       65.85      7.16 o
  -6   6  13        0.03        1.86      3.32 o
  -5   6  13        0.84        0.72      3.03 o
  -4   6  13       56.10       58.95      4.50 o
  -3   6  13      193.81      220.18      7.20 o
  -2   6  13       44.12       52.25      4.23 o
  -1   6  13       87.21       95.82      5.28 o
   0   6  13      255.14      250.68      8.59 o
   1   6  13        2.28        4.93      3.13 o
   2   6  13       10.21       17.16      4.11 o
   3   6  13      200.88      202.61     11.22 o
   4   6  13        9.75        4.44      3.69 o
   5   6  13        4.68        1.67      5.47 o
   6   6  13       69.79       83.55     13.68 o
   7   6  13       33.66       31.34      7.73 o
   8   6  13        0.69        4.97      6.00 o
   9   6  13       19.57       34.92      8.18 o
  10   6  13        0.02        5.21      7.26 o
  11   6  13        0.24        0.11     12.10 o
  12   6  13       10.76       13.17      7.70 o
 -15   7  13        1.60       -0.69      8.19 o
 -14   7  13        6.53        4.53     18.73 o
 -13   7  13        0.56       -6.59      7.21 o
 -12   7  13        6.75        6.39      7.38 o
 -11   7  13        0.03        2.68      9.15 o
 -10   7  13        0.00       -5.30      5.30 o
  -9   7  13      132.86      140.71     23.98 o
  -8   7  13        0.09        1.50      3.62 o
  -7   7  13       60.73       50.73      5.35 o
  -6   7  13       49.43       42.03      5.07 o
  -5   7  13       67.59       63.00      5.52 o
  -4   7  13       52.06       53.16      4.40 o
  -3   7  13        0.10        3.43      2.70 o
  -2   7  13      324.58      327.78     13.98 o
  -1   7  13      179.22      206.06      7.23 o
   0   7  13        0.17        1.59      3.21 o
   1   7  13      714.11      706.75     19.01 o
   2   7  13      153.14      140.44      8.57 o
   3   7  13       83.81       69.75      7.96 o
   4   7  13       29.23       35.66      5.52 o
   5   7  13       47.49       31.40      5.57 o
   6   7  13        0.30       -3.06      6.04 o
   7   7  13        7.64        6.60      6.21 o
   8   7  13       11.94       11.14      6.79 o
   9   7  13        3.14        2.73      6.03 o
  10   7  13       36.38       42.18     17.83 o
  11   7  13        3.85       11.41     13.62 o
  12   7  13        5.04        2.67     16.70 o
 -14   8  13        4.33       -0.52      8.22 o
 -13   8  13        0.42        2.92     14.14 o
 -12   8  13       45.95       55.54     10.14 o
 -11   8  13        0.77        1.90      6.98 o
 -10   8  13       30.16       26.91      8.96 o
  -9   8  13       11.74        7.31      6.49 o
  -8   8  13       25.63       17.93      5.13 o
  -7   8  13      191.26      184.47      8.57 o
  -6   8  13        1.28        4.83      5.13 o
  -5   8  13       13.65        7.35      3.99 o
  -4   8  13       16.45       13.62      3.51 o
  -3   8  13       58.80       64.17      4.86 o
  -2   8  13      270.00      288.54      8.55 o
  -1   8  13      175.17      171.05      6.65 o
   0   8  13      244.07      230.90     10.05 o
   1   8  13        0.58       -2.47      3.68 o
   2   8  13      168.23      172.30     14.29 o
   3   8  13        0.13       -2.15      4.07 o
   4   8  13        2.85       -0.94      3.87 o
   5   8  13        0.42       -3.87      4.07 o
   6   8  13        8.82       13.17      5.04 o
   7   8  13       43.76       38.86      8.16 o
   8   8  13       13.11       16.01      7.16 o
   9   8  13        0.75       11.31      6.98 o
  10   8  13        0.48       16.50     15.41 o
  11   8  13       11.47       14.28     12.55 o
 -14   9  13        3.59       -0.63      8.48 o
 -13   9  13        6.30        1.85     13.57 o
 -12   9  13        6.72        9.75      8.26 o
 -11   9  13        5.95        4.68      7.35 o
 -10   9  13        5.54       -1.58      6.98 o
  -9   9  13        1.38       -0.59      6.22 o
  -8   9  13        1.57       -2.89      4.00 o
  -7   9  13        2.01        0.04      4.97 o
  -6   9  13        1.46        6.99      3.88 o
  -5   9  13        7.04        9.56      4.35 o
  -4   9  13        5.12        8.46      3.48 o
  -3   9  13      366.50      376.47     10.15 o
  -2   9  13       15.38       17.97      3.58 o
  -1   9  13      329.52      344.18      9.54 o
   0   9  13       38.57       43.25      4.31 o
   1   9  13       40.83       52.58      5.22 o
   2   9  13        7.54       11.59      4.55 o
   3   9  13       15.41        7.20      5.68 o
   4   9  13       49.30       52.98      7.37 o
   5   9  13        0.85        0.07      4.27 o
   6   9  13      106.95      124.76      9.59 o
   7   9  13       24.68       22.99      6.42 o
   8   9  13       26.00       26.38      7.04 o
   9   9  13        0.09        4.77     20.22 o
  10   9  13       15.81       22.48      8.24 o
  11   9  13        1.88        9.49     17.30 o
 -13  10  13       12.90       15.46     10.02 o
 -12  10  13        0.76        6.18      8.30 o
 -11  10  13        0.10       -4.67      9.00 o
 -10  10  13        6.46        2.70      6.79 o
  -9  10  13        0.66        4.41      6.62 o
  -8  10  13        2.02        5.68      4.69 o
  -7  10  13        0.11       -0.77      3.99 o
  -6  10  13        0.02       -2.61      3.86 o
  -5  10  13       12.44       11.93      5.08 o
  -4  10  13        3.51        6.50      3.56 o
  -3  10  13       22.68       31.78      4.27 o
  -2  10  13       26.25       31.47      4.20 o
  -1  10  13       75.54       84.11      5.71 o
   0  10  13       99.31       96.41      6.02 o
   1  10  13       18.07       22.01      5.57 o
   2  10  13        0.76        4.87      4.30 o
   3  10  13       11.11       11.71      5.20 o
   4  10  13      109.41      102.17      8.68 o
   5  10  13       14.76       19.73      5.29 o
   6  10  13        5.81        2.27      7.84 o
   7  10  13        7.48        8.72      5.24 o
   8  10  13       12.79        7.07      5.35 o
   9  10  13        2.08        2.88      5.24 o
  10  10  13       53.85       69.89      8.94 o
 -12  11  13        1.69        2.00      8.48 o
 -11  11  13        4.95        5.40      7.76 o
 -10  11  13        7.64       16.29     10.21 o
  -9  11  13        0.99        2.67      6.88 o
  -8  11  13       12.20        7.22      5.02 o
  -7  11  13        7.03       11.92      4.83 o
  -6  11  13        0.37        1.85      4.13 o
  -5  11  13      116.17      109.38      7.65 o
  -4  11  13       77.42       85.94     10.94 o
  -3  11  13        0.46        0.71      3.26 o
  -2  11  13       44.07       43.15      5.51 o
  -1  11  13       75.97       72.55      5.62 o
   0  11  13      127.55      126.83      8.03 o
   1  11  13       66.00       71.83      9.08 o
   2  11  13        0.14        1.35      4.66 o
   3  11  13       28.19       21.50      5.76 o
   4  11  13        3.44        9.73      5.00 o
   5  11  13       85.23      102.49      9.15 o
   6  11  13       12.09       25.59      6.12 o
   7  11  13        0.37        2.07      9.49 o
   8  11  13        0.36        1.68      4.91 o
   9  11  13        2.74        4.15      5.67 o
  10  11  13        0.48        7.02      5.90 o
 -12  12  13        0.01       -8.33      8.33 o
 -11  12  13        1.90       -7.75      7.98 o
 -10  12  13        0.03       -5.56      9.65 o
  -9  12  13       59.65       72.97     11.89 o
  -8  12  13       23.03       15.91      6.45 o
  -7  12  13        0.06        4.14      4.88 o
  -6  12  13       31.87       34.55      6.17 o
  -5  12  13        3.61       -0.67      4.17 o
  -4  12  13        4.34        2.45      3.87 o
  -3  12  13       20.07       19.95      4.13 o
  -2  12  13        0.09        6.27      3.31 o
  -1  12  13        7.24       12.09      4.74 o
   0  12  13       70.42       77.05      6.55 o
   1  12  13        6.32        8.89      4.14 o
   2  12  13       51.51       61.62      9.96 o
   3  12  13       58.56       71.22      8.72 o
   4  12  13        8.51       10.77      5.38 o
   5  12  13       25.77       36.08      6.63 o
   6  12  13       35.08       25.65      8.44 o
   7  12  13       18.04       19.54      6.13 o
   8  12  13        7.17       13.85      6.31 o
   9  12  13        1.73       -1.73      6.50 o
 -11  13  13        0.57       -5.15      8.17 o
 -10  13  13       47.88       57.84     12.00 o
  -9  13  13       39.36       43.91     10.67 o
  -8  13  13       26.10       27.48      6.94 o
  -7  13  13       32.21       42.96      6.97 o
  -6  13  13        7.62       14.05      5.31 o
  -5  13  13        1.80        4.38      8.33 o
  -4  13  13       18.16       14.00      5.93 o
  -3  13  13       22.60       23.79      4.71 o
  -2  13  13        2.46        5.97      4.08 o
  -1  13  13       98.59       91.30      7.24 o
   0  13  13       24.88       21.39      4.71 o
   1  13  13       70.54       69.86      6.78 o
   2  13  13       14.93       17.31      5.62 o
   3  13  13       88.36       95.49      8.91 o
   4  13  13       24.82       29.05     13.46 o
   5  13  13        5.43        6.17      5.98 o
   6  13  13        0.54        4.18      5.42 o
   7  13  13       17.65       13.04      5.89 o
   8  13  13        1.20        7.16      5.96 o
  -9  14  13        2.27        5.76      8.92 o
  -8  14  13        0.96        4.03      6.56 o
  -7  14  13       15.98       13.95      6.13 o
  -6  14  13        1.08        1.84      4.99 o
  -5  14  13        2.20        1.39      6.17 o
  -4  14  13       46.55       45.13      8.37 o
  -3  14  13        9.20        8.91      4.93 o
  -2  14  13       93.22       92.30      7.49 o
  -1  14  13       21.68       23.24      5.62 o
   0  14  13        3.31       12.86      4.65 o
   1  14  13        0.42        2.61      4.17 o
   2  14  13        0.97       14.28      4.62 o
   3  14  13       19.77       25.12      6.27 o
   4  14  13       39.48       43.04      7.31 o
   5  14  13        6.71       12.16      5.92 o
   6  14  13        0.44        7.36      5.93 o
   7  14  13        0.00        7.76      7.58 o
  -8  15  13        6.32        2.85      6.09 o
  -7  15  13        0.00       -5.28      5.30 o
  -6  15  13        0.05       -0.58      5.34 o
  -5  15  13       36.24       32.64      8.18 o
  -4  15  13        0.13       -3.40      4.85 o
  -3  15  13       36.02       36.20      7.36 o
  -2  15  13        0.86        8.04      5.13 o
  -1  15  13        7.05        9.13      4.65 o
   0  15  13        0.93        4.10      4.17 o
   1  15  13        5.28        9.11      5.26 o
   2  15  13        0.16        2.00      7.22 o
   3  15  13        0.26        8.67      4.35 o
   4  15  13        4.47        6.16      5.71 o
   5  15  13        0.24       10.18      5.61 o
  -6  16  13        3.74        8.53      6.30 o
  -5  16  13       17.54       26.58      8.15 o
  -4  16  13        4.46        3.25      6.30 o
  -3  16  13       40.90       51.93      7.66 o
  -2  16  13        0.53        7.89      5.45 o
  -1  16  13       22.25       17.76      7.37 o
   0  16  13       23.67       22.43      5.26 o
   1  16  13        2.67       11.62      4.86 o
   2  16  13        6.34       13.68      5.02 o
   3  16  13        5.48        2.90      5.16 o
  -2  17  13        0.32        1.73      6.89 o
  -1  17  13        1.40        8.63      6.97 o
 -15   0  14       38.48       31.50     12.76 o
 -14   0  14        7.74       14.45      7.18 o
 -13   0  14        0.22       -5.95     10.03 o
 -12   0  14       28.83       13.07      6.41 o
 -11   0  14      275.72      279.08     14.50 o
 -10   0  14        5.50       15.03      7.67 o
  -9   0  14       68.72       75.17      8.50 o
  -8   0  14       37.46       54.04      7.43 o
  -7   0  14      163.38      144.93     14.14 o
  -6   0  14      262.99      244.01     11.91 o
  -5   0  14        6.64        5.25      3.07 o
  -4   0  14     1490.60     1551.64     34.67 o
  -3   0  14       50.97       49.62      4.59 o
  -2   0  14       34.04       40.23      3.36 o
  -1   0  14      239.41      238.07      7.41 o
   0   0  14       82.10       67.35      4.71 o
   1   0  14      829.12      866.75     18.89 o
   2   0  14      372.78      336.29     10.36 o
   3   0  14     1273.43     1100.62     30.11 o
   4   0  14        0.40        4.99      4.60 o
   5   0  14       40.93       38.89     12.29 o
   6   0  14      587.73      648.21     21.95 o
   7   0  14       32.54       53.88      7.95 o
   8   0  14      193.54      168.62     12.39 o
   9   0  14        0.10        2.52      5.68 o
  10   0  14        3.96        0.22      7.43 o
  11   0  14        9.05       13.26      9.36 o
  12   0  14        9.69        3.21      9.16 o
  13   0  14        4.57        8.99     10.54 o
 -16   1  14        0.41       -9.89      9.89 o
 -15   1  14        4.43        1.41      6.89 o
 -14   1  14        0.01       -8.16     12.20 o
 -13   1  14        3.36        3.49      4.86 o
 -12   1  14       64.30       73.69      7.66 o
 -11   1  14        1.16       -3.63      3.63 o
 -10   1  14       40.63       44.16      5.27 o
  -9   1  14       28.78       25.98      5.03 o
  -8   1  14       12.52       17.79      4.23 o
  -7   1  14       87.18       88.26      5.90 o
  -6   1  14      728.11      792.51     14.29 o
  -5   1  14      238.92      248.49      7.05 o
  -4   1  14      242.02      265.65      7.02 o
  -3   1  14      530.83      542.29     11.85 o
  -2   1  14      131.12      141.22      3.65 o
  -1   1  14      282.83      273.60      5.11 o
   0   1  14       13.21       14.30      2.05 o
   1   1  14      397.67      389.66      8.19 o
   2   1  14       80.66       77.58      4.46 o
   3   1  14       30.82       24.06      3.91 o
   4   1  14       15.72       21.32      3.99 o
   5   1  14      521.61      553.09     13.66 o
   6   1  14        3.22       13.89      4.14 o
   7   1  14       67.99       61.96      5.89 o
   8   1  14       54.37       42.50      5.36 o
   9   1  14       71.12       81.09      7.76 o
  10   1  14        3.76        5.88      5.00 o
  11   1  14        5.56        7.94      6.08 o
  12   1  14       14.83       19.61      7.35 o
  13   1  14        3.86       -1.23      6.70 o
 -16   2  14        0.07       -9.60     10.57 o
 -15   2  14        3.18       -3.84      6.99 o
 -14   2  14       15.27       17.74      7.38 o
 -13   2  14       15.65        9.93      5.25 o
 -12   2  14        1.32        5.92      4.78 o
 -11   2  14       38.04       33.53      5.98 o
 -10   2  14        8.15        3.02      5.16 o
  -9   2  14       71.62       74.76      7.19 o
  -8   2  14       71.62       65.53      6.59 o
  -7   2  14       86.39       85.99      7.24 o
  -6   2  14       28.46       31.60      4.10 o
  -5   2  14        1.08        2.10      3.46 o
  -4   2  14       35.41       20.07      3.77 o
  -3   2  14       32.42       26.94      2.39 o
  -2   2  14       44.89       47.55      2.92 o
  -1   2  14        3.13        0.73      2.36 o
   0   2  14        4.77        1.61      1.69 o
   1   2  14        5.20        4.03      1.88 o
   2   2  14       27.69       26.41      3.24 o
   3   2  14      163.76      146.95      6.58 o
   4   2  14      177.80      207.09      8.15 o
   5   2  14       94.54       87.54      7.00 o
   6   2  14      461.01      486.08     13.00 o
   7   2  14      204.62      211.28      9.00 o
   8   2  14        6.08        9.97      4.54 o
   9   2  14       32.97       25.88      5.63 o
  10   2  14       40.64       41.34      6.50 o
  11   2  14        0.44       -2.49      5.73 o
  12   2  14        0.01       -2.47      6.24 o
  13   2  14        1.44       -4.24      6.63 o
 -15   3  14        3.79        0.23     10.29 o
 -14   3  14        0.00        5.48      7.00 o
 -13   3  14       21.05       17.49      7.87 o
 -12   3  14       31.47       33.67      6.23 o
 -11   3  14        4.40        3.34      6.18 o
 -10   3  14        1.45       -4.06      4.28 o
  -9   3  14        7.42        4.75      4.86 o
  -8   3  14       37.19       50.58      6.25 o
  -7   3  14        9.28       17.99      3.75 o
  -6   3  14      254.32      284.30     14.48 o
  -5   3  14      106.83      109.48      6.15 o
  -4   3  14      216.63      188.82      6.45 o
  -3   3  14       39.03       43.78      3.68 o
  -2   3  14       50.12       58.03      3.99 o
  -1   3  14       25.63       30.15      3.58 o
   0   3  14      384.92      355.53     10.72 o
   1   3  14       23.65       18.12      2.60 o
   2   3  14        2.72       12.62      3.50 o
   3   3  14      244.30      213.59      9.53 o
   4   3  14        1.80       10.92      3.65 o
   5   3  14       44.23       24.62      4.98 o
   6   3  14      291.92      317.21     10.39 o
   7   3  14       15.72        8.10      4.54 o
   8   3  14        0.52        3.22      3.97 o
   9   3  14        9.14       14.45      5.58 o
  10   3  14        3.26       -1.68      5.48 o
  11   3  14       76.69       82.61      8.70 o
  12   3  14        1.67        2.28      6.98 o
 -15   4  14        0.40       -7.02      7.02 o
 -14   4  14        0.70       -6.54      6.54 o
 -13   4  14        0.03       -1.41      6.56 o
 -12   4  14        5.96        7.54      8.44 o
 -11   4  14       36.45       41.55      6.64 o
 -10   4  14       29.23       39.12      6.04 o
  -9   4  14       20.65       14.37      8.51 o
  -8   4  14        7.52        6.20      4.97 o
  -7   4  14      112.17      104.00      6.45 o
  -6   4  14      145.55      139.22      6.99 o
  -5   4  14        0.29        2.50      3.05 o
  -4   4  14      303.16      317.53     18.72 o
  -3   4  14      633.81      629.21     12.55 o
  -2   4  14       40.82       33.02      3.53 o
  -1   4  14        9.08       11.37      3.42 o
   0   4  14        4.32        4.05      2.78 o
   1   4  14       58.06       59.73      7.45 o
   2   4  14      377.14      367.52     10.56 o
   3   4  14       65.09       54.18      5.32 o
   4   4  14      141.29      144.90     11.00 o
   5   4  14        2.58        6.68      4.61 o
   6   4  14      144.30      135.61     11.30 o
   7   4  14      112.25      129.27     11.48 o
   8   4  14       20.38       24.71      9.34 o
   9   4  14       20.50       28.72     31.68 o
  10   4  14       15.87       19.65      7.37 o
  11   4  14        8.38       15.40      7.69 o
  12   4  14        0.39        8.74      8.59 o
 -15   5  14       15.50       11.70      8.75 o
 -14   5  14        2.47        6.04      7.64 o
 -13   5  14       13.14        2.59      6.89 o
 -12   5  14        4.82       -5.54      5.54 o
 -11   5  14       15.49       18.12      7.41 o
 -10   5  14      104.58      103.72      8.79 o
  -9   5  14        1.60       -4.44      4.58 o
  -8   5  14       97.90       96.40      7.90 o
  -7   5  14        1.00       -0.59      3.07 o
  -6   5  14        6.93        1.83      3.20 o
  -5   5  14       16.59       26.20      4.12 o
  -4   5  14        2.43       11.26      3.85 o
  -3   5  14      142.03      141.68      6.06 o
  -2   5  14       77.18       76.05      4.82 o
  -1   5  14       86.19      103.47      5.51 o
   0   5  14       85.78       90.86      5.88 o
   1   5  14        1.20        1.85      2.98 o
   2   5  14      229.00      203.94      8.17 o
   3   5  14      411.50      392.25     11.26 o
   4   5  14       79.31       75.03      5.94 o
   5   5  14        9.28       18.72      6.55 o
   6   5  14       49.16       75.19      9.37 o
   7   5  14        2.20        8.82      8.00 o
   8   5  14       10.38        6.60      6.15 o
   9   5  14       33.23       54.55      9.17 o
  10   5  14       15.42       18.31      7.64 o
  11   5  14        2.51        0.46      6.57 o
  12   5  14        0.17        6.28      9.28 o
 -15   6  14       11.36        6.66      8.77 o
 -14   6  14       10.80       13.75      8.52 o
 -13   6  14        0.45       -5.17     17.49 o
 -12   6  14        6.88        5.26      7.04 o
 -11   6  14       65.57       75.65     10.72 o
 -10   6  14       52.99       58.54      9.54 o
  -9   6  14        0.27       -1.89      4.45 o
  -8   6  14       63.16       56.00      6.44 o
  -7   6  14       12.12        8.85      4.41 o
  -6   6  14       15.24       19.82      3.98 o
  -5   6  14      102.49       94.36      6.22 o
  -4   6  14      337.08      355.06      9.42 o
  -3   6  14       11.25       16.14      3.33 o
  -2   6  14      112.21      110.69      5.83 o
  -1   6  14      529.72      553.19     12.09 o
   0   6  14      258.59      290.15      9.53 o
   1   6  14      143.44      113.69      6.68 o
   2   6  14      214.99      209.92      8.27 o
   3   6  14       68.78       70.10      5.92 o
   4   6  14        0.06       -3.33      3.37 o
   5   6  14        6.94        4.13      4.26 o
   6   6  14       29.00       23.72      6.76 o
   7   6  14       54.38       60.04      9.09 o
   8   6  14       23.55       30.02      7.45 o
   9   6  14       48.94       43.64      8.73 o
  10   6  14        8.32        6.58     16.92 o
  11   6  14        0.25        6.10      7.29 o
  12   6  14        3.15       20.21      8.17 o
 -14   7  14       21.71       27.51      9.70 o
 -13   7  14        9.29       25.56      9.08 o
 -12   7  14        1.94        0.13      7.03 o
 -11   7  14       32.14       37.52      9.20 o
 -10   7  14       21.63       33.60      8.09 o
  -9   7  14        8.48        4.26      6.30 o
  -8   7  14        0.67        0.56      3.69 o
  -7   7  14       23.13       22.20      6.28 o
  -6   7  14      149.43      140.14      7.82 o
  -5   7  14      101.69       90.88      6.46 o
  -4   7  14        0.14        2.04      2.86 o
  -3   7  14       78.56       69.08      4.93 o
  -2   7  14       27.09       32.66      3.90 o
  -1   7  14      340.91      353.79      9.56 o
   0   7  14      825.15      900.09     19.86 o
   1   7  14      456.27      459.58     12.52 o
   2   7  14        9.18       12.73      4.02 o
   3   7  14      209.64      177.57      8.02 o
   4   7  14        0.61        3.79      4.18 o
   5   7  14        1.50        1.23      4.21 o
   6   7  14        7.09        3.33      4.87 o
   7   7  14        0.52        3.17      5.96 o
   8   7  14       15.25       16.39      9.70 o
   9   7  14       70.40       54.35      9.66 o
  10   7  14        9.44       21.57      8.35 o
  11   7  14        0.03       20.50      7.93 o
 -14   8  14        7.35       -3.84      8.30 o
 -13   8  14        2.02       -2.91      7.58 o
 -12   8  14       21.39       15.67      8.44 o
 -11   8  14        1.31       -6.27      6.64 o
 -10   8  14        0.26       -3.99      6.17 o
  -9   8  14       21.73       19.18      7.20 o
  -8   8  14       20.70       25.74      5.49 o
  -7   8  14        1.59        1.06      3.59 o
  -6   8  14      181.29      188.54      8.66 o
  -5   8  14       30.00       39.64      5.05 o
  -4   8  14        0.53       -1.29      2.92 o
  -3   8  14       27.82       32.90      4.13 o
  -2   8  14       23.57       35.46      4.08 o
  -1   8  14        4.03        6.93      3.22 o
   0   8  14      149.81      154.11      7.71 o
   1   8  14      299.70      297.07      9.93 o
   2   8  14       46.15       36.69      4.94 o
   3   8  14      114.97      126.79      9.10 o
   4   8  14       10.61       11.40      6.30 o
   5   8  14       28.31       27.44      5.78 o
   6   8  14       18.83       19.44      9.88 o
   7   8  14       83.42      104.54      9.21 o
   8   8  14        0.60        2.71      6.21 o
   9   8  14       12.23       29.30      8.65 o
  10   8  14        2.93        1.96     15.80 o
  11   8  14        0.06       -4.15     13.89 o
 -13   9  14        0.05       -0.88      8.28 o
 -12   9  14        0.01       -2.58      7.37 o
 -11   9  14       15.39       12.16      7.61 o
 -10   9  14       18.33       28.50      8.76 o
  -9   9  14       23.41       16.37      7.51 o
  -8   9  14       18.04       25.82      7.88 o
  -7   9  14        3.26        2.27      3.87 o
  -6   9  14        7.17        1.60      3.78 o
  -5   9  14      231.81      219.79      8.17 o
  -4   9  14       13.87       14.57      3.73 o
  -3   9  14       29.22       22.35      3.95 o
  -2   9  14        4.21        2.18      3.01 o
  -1   9  14       16.74       17.74      3.62 o
   0   9  14        9.46       12.91      3.86 o
   1   9  14       33.75       29.35      4.56 o
   2   9  14      272.05      268.02     11.81 o
   3   9  14      150.21      172.77     10.14 o
   4   9  14        8.37        6.51      4.94 o
   5   9  14       25.02       24.56      5.69 o
   6   9  14        5.21       11.47      5.14 o
   7   9  14        4.41       -0.92      4.77 o
   8   9  14       47.85       39.55     12.48 o
   9   9  14        0.07       -0.29      5.50 o
  10   9  14        9.97       16.03      8.10 o
 -13  10  14       21.79       38.94     11.25 o
 -12  10  14        7.55       -2.01     11.39 o
 -11  10  14        4.61        3.50      7.66 o
 -10  10  14        0.18        0.74      6.80 o
  -9  10  14       23.01       14.89      5.65 o
  -8  10  14        1.34       -0.30      6.31 o
  -7  10  14       72.12       59.31      7.13 o
  -6  10  14        8.61       10.94      4.53 o
  -5  10  14      135.55      127.43      7.22 o
  -4  10  14      168.34      157.21      7.74 o
  -3  10  14      102.78      108.64      6.59 o
  -2  10  14       23.51       22.46      5.34 o
  -1  10  14        0.16        0.24      3.13 o
   0  10  14      532.07      590.47     14.37 o
   1  10  14       14.64        3.89     11.65 o
   2  10  14      402.98      394.04     14.55 o
   3  10  14       92.10      100.36      8.85 o
   4  10  14        5.66        1.07      4.68 o
   5  10  14       22.40       34.73      6.43 o
   6  10  14       40.91       42.23      8.56 o
   7  10  14       24.06       23.00      8.07 o
   8  10  14       10.71       11.17      5.76 o
   9  10  14        0.94        8.49      5.78 o
  10  10  14        0.02        1.21     10.28 o
 -12  11  14       12.99       12.72      9.62 o
 -11  11  14        2.63       -1.22     10.96 o
 -10  11  14       20.61       26.60      9.29 o
  -9  11  14        3.40        4.51      5.44 o
  -8  11  14        2.55       -0.63      4.91 o
  -7  11  14       39.79       33.67      9.57 o
  -6  11  14        5.55       12.13      4.84 o
  -5  11  14        0.89        5.09      4.16 o
  -4  11  14       22.70       23.54      4.28 o
  -3  11  14        1.26        0.10      3.20 o
  -2  11  14        2.81        4.12      3.37 o
  -1  11  14        3.94        9.19      3.70 o
   0  11  14       40.07       48.41      5.72 o
   1  11  14       13.63       19.99      4.79 o
   2  11  14       13.57       22.07      5.66 o
   3  11  14       70.56       92.92      8.65 o
   4  11  14       10.78       18.71      5.87 o
   5  11  14        1.41        6.35      8.07 o
   6  11  14        0.57        0.49      6.10 o
   7  11  14        0.53        7.33      6.40 o
   8  11  14        3.68        1.11      5.25 o
   9  11  14        0.69       10.53      5.94 o
 -11  12  14        3.72       -0.26     11.29 o
 -10  12  14        2.36        5.46      8.36 o
  -9  12  14        0.68       -1.97      5.20 o
  -8  12  14        0.72        3.42      5.21 o
  -7  12  14       23.47       26.78      6.23 o
  -6  12  14        0.33        3.66      4.68 o
  -5  12  14       15.06       13.39      4.75 o
  -4  12  14        0.04       -1.96      3.56 o
  -3  12  14       44.24       43.90      5.20 o
  -2  12  14       40.09       40.56      4.74 o
  -1  12  14       32.56       38.08      5.48 o
   0  12  14        0.43       -3.00      3.62 o
   1  12  14       28.41       28.47      5.08 o
   2  12  14        3.24        1.06      4.66 o
   3  12  14       29.78       34.39      6.39 o
   4  12  14       19.17       13.43      6.01 o
   5  12  14        0.00       -0.27      4.90 o
   6  12  14        5.82        5.74      6.35 o
   7  12  14        6.07        5.18      5.72 o
   8  12  14        7.45       17.07      6.57 o
 -10  13  14        1.93        2.39      8.16 o
  -9  13  14        0.76        3.81      7.42 o
  -8  13  14        0.41       -4.93      4.93 o
  -7  13  14        1.32       -1.94      4.76 o
  -6  13  14        0.24        0.39      4.91 o
  -5  13  14        7.54        8.23      5.07 o
  -4  13  14       24.52       19.33      4.80 o
  -3  13  14       38.08       53.32      5.53 o
  -2  13  14       83.60       85.99      7.38 o
  -1  13  14        3.74        4.25      4.16 o
   0  13  14        5.40        5.62      4.05 o
   1  13  14        2.57        4.62      4.08 o
   2  13  14        6.67       12.61      4.62 o
   3  13  14       27.43       23.73      5.93 o
   4  13  14        1.86       -2.55      4.54 o
   5  13  14        1.32        1.26      6.31 o
   6  13  14       15.51       10.52      6.45 o
   7  13  14        0.11       -3.58      6.36 o
  -9  14  14        3.55        9.15      6.59 o
  -8  14  14        2.58       -3.20      5.74 o
  -7  14  14        5.21        7.14      5.73 o
  -6  14  14        0.08       -4.67      4.67 o
  -5  14  14        0.57        2.53      5.01 o
  -4  14  14        1.47        3.33      4.47 o
  -3  14  14       32.92       46.80      6.96 o
  -2  14  14        0.85        7.18      4.38 o
  -1  14  14        3.43        4.74      4.28 o
   0  14  14        6.92        6.28      4.37 o
   1  14  14        0.23        0.58      4.06 o
   2  14  14        0.32        6.80      4.49 o
   3  14  14        1.33        3.59      5.29 o
   4  14  14        1.87        1.71      5.13 o
   5  14  14        0.03        0.51      5.32 o
   6  14  14        5.44       14.24      6.15 o
  -7  15  14       12.86       17.59      6.57 o
  -6  15  14        0.52       12.85      5.49 o
  -5  15  14        1.06       -4.96      4.96 o
  -4  15  14        0.65        1.79      5.32 o
  -3  15  14        2.75        6.29      6.40 o
  -2  15  14        1.38       -0.89      4.45 o
  -1  15  14       15.20       15.50      5.19 o
   0  15  14        4.71        9.47      4.61 o
   1  15  14        5.49        8.34      4.20 o
   2  15  14        2.48        7.13      4.53 o
   3  15  14        5.96       11.95      4.90 o
   4  15  14        9.19       16.49      7.69 o
  -5  16  14       13.30       25.56     10.41 o
  -4  16  14        2.74       -5.02      5.02 o
  -3  16  14        8.71       18.47      6.21 o
  -2  16  14        0.23        6.44      6.90 o
  -1  16  14        0.00        0.08      4.92 o
   0  16  14        0.01       -2.89      4.85 o
   1  16  14        2.03        7.56      4.58 o
   2  16  14        1.02        6.07      6.69 o
 -15   1  15        0.49        4.21      9.54 o
 -14   1  15        0.93       -6.44      6.52 o
 -13   1  15       11.82        4.61      5.29 o
 -12   1  15       21.54       11.81      5.28 o
 -11   1  15        6.26        7.70      4.92 o
 -10   1  15       56.74       47.87      6.83 o
  -9   1  15       74.04       75.78      7.37 o
  -8   1  15        8.28       10.28      4.70 o
  -7   1  15       10.78       12.33      4.68 o
  -6   1  15       50.98       91.82      7.45 o
  -5   1  15      928.51     1082.58     20.67 o
  -4   1  15      109.63      123.04      7.16 o
  -3   1  15      343.98      312.51      7.42 o
  -2   1  15       15.91       26.87      2.63 o
  -1   1  15        3.72        7.76      2.40 o
   0   1  15      161.09      119.68      5.55 o
   1   1  15      818.49      790.29     13.53 o
   2   1  15        0.09       -0.39      2.06 o
   3   1  15       12.76       14.12      3.76 o
   4   1  15       14.12        9.59      4.16 o
   5   1  15      273.83      262.87      9.58 o
   6   1  15        7.10        3.86      4.08 o
   7   1  15        1.89        7.39      3.97 o
   8   1  15        0.48       -3.15      3.77 o
   9   1  15        0.08        3.35      4.57 o
  10   1  15        6.59        5.74      5.65 o
  11   1  15        3.05       15.29      6.75 o
  12   1  15        0.84        8.52     14.23 o
 -15   2  15        1.45       -2.40      7.18 o
 -14   2  15        0.08       -5.91      5.91 o
 -13   2  15       10.00       10.17      5.53 o
 -12   2  15        0.40        3.74      4.86 o
 -11   2  15        0.12       -4.26      4.26 o
 -10   2  15        8.54        8.60      5.01 o
  -9   2  15       12.23        9.25      5.06 o
  -8   2  15       54.77       68.52      6.98 o
  -7   2  15       87.91       96.18      7.67 o
  -6   2  15        9.55       10.58      3.70 o
  -5   2  15      283.90      282.04      9.11 o
  -4   2  15      245.37      235.08      8.09 o
  -3   2  15        0.48       -0.30      2.50 o
  -2   2  15       11.98       12.36      2.69 o
  -1   2  15      208.71      250.51      7.56 o
   0   2  15       54.02       64.22      3.86 o
   1   2  15      249.00      236.58      8.21 o
   2   2  15       65.53       90.33      7.82 o
   3   2  15       63.43       79.57      5.95 o
   4   2  15      539.91      500.41     13.98 o
   5   2  15      194.39      205.10      8.49 o
   6   2  15        4.00        3.88      3.82 o
   7   2  15        9.29       14.70      4.40 o
   8   2  15       21.22       25.09      6.41 o
   9   2  15       22.31       25.40      5.87 o
  10   2  15        0.35       -3.20      4.99 o
  11   2  15        2.33       -5.64      5.64 o
  12   2  15        0.38        6.04      9.59 o
 -15   3  15       24.64       18.77      8.65 o
 -14   3  15        0.91      -10.12     10.12 o
 -13   3  15        2.62        8.40      8.36 o
 -12   3  15        0.70       -1.74      7.78 o
 -11   3  15        5.94        7.58      5.13 o
 -10   3  15        0.00        4.23      4.64 o
  -9   3  15      134.13      145.39      9.62 o
  -8   3  15        0.49        1.25      4.41 o
  -7   3  15      389.30      391.59     11.17 o
  -6   3  15      120.57      128.51      6.78 o
  -5   3  15      550.17      509.81     12.70 o
  -4   3  15       29.77       30.03      3.71 o
  -3   3  15      548.95      542.11     12.09 o
  -2   3  15      220.53      228.77     10.73 o
  -1   3  15      167.96      151.39      8.56 o
   0   3  15        3.38       -0.95      2.81 o
   1   3  15       25.01       27.87      4.03 o
   2   3  15      328.70      315.23     10.19 o
   3   3  15      144.12      125.51      7.96 o
   4   3  15       36.28       30.28      5.81 o
   5   3  15        8.03       -2.86      4.25 o
   6   3  15      122.24      136.51      9.52 o
   7   3  15        5.55        8.62      7.93 o
   8   3  15        9.56       15.67      7.43 o
   9   3  15        3.00        4.93     10.00 o
  10   3  15        0.69        3.50      6.60 o
  11   3  15        0.06        8.87     11.83 o
  12   3  15        0.53       -4.78      9.24 o
 -15   4  15       13.84       10.09      8.19 o
 -14   4  15        0.43        2.13      7.18 o
 -13   4  15        1.60       -5.02      7.38 o
 -12   4  15        3.70       -4.22     11.50 o
 -11   4  15        0.77       -0.85      4.91 o
 -10   4  15       60.84       68.60      8.98 o
  -9   4  15       66.41       75.64      7.56 o
  -8   4  15       45.43       30.69      5.81 o
  -7   4  15       29.89       15.88      4.92 o
  -6   4  15       24.54       26.68      5.37 o
  -5   4  15      155.56      148.87      7.21 o
  -4   4  15      515.86      544.36     13.04 o
  -3   4  15       35.70       49.21      4.28 o
  -2   4  15      454.87      406.84      9.75 o
  -1   4  15       74.89       76.88      4.94 o
   0   4  15      368.73      319.09      9.74 o
   1   4  15       28.79       16.27      3.78 o
   2   4  15       10.98       16.06      4.07 o
   3   4  15      143.35      152.76      9.90 o
   4   4  15       27.79       24.53      4.54 o
   5   4  15       21.74       23.28      5.47 o
   6   4  15        0.02       -2.68      5.33 o
   7   4  15       11.20       22.79      7.85 o
   8   4  15       88.99       91.43     10.61 o
   9   4  15        2.76        1.84      6.24 o
  10   4  15        1.99        9.96      7.71 o
  11   4  15        1.29        2.33     14.77 o
  12   4  15        0.00        1.76      9.71 o
 -15   5  15        4.23       -7.23      7.23 o
 -14   5  15       11.87        1.62      7.86 o
 -13   5  15       11.76       11.92     15.09 o
 -12   5  15        1.23       -3.66      6.47 o
 -11   5  15        1.05       -5.51      6.36 o
 -10   5  15       11.61       10.45      5.51 o
  -9   5  15        7.85        2.82      4.96 o
  -8   5  15       58.63       60.24      7.91 o
  -7   5  15       71.10       64.94      5.74 o
  -6   5  15       34.03       40.67      4.76 o
  -5   5  15       86.69       68.25      5.56 o
  -4   5  15      114.17      120.34      6.14 o
  -3   5  15      331.68      327.87      8.95 o
  -2   5  15      111.69      119.37      6.02 o
  -1   5  15      632.78      614.75     13.74 o
   0   5  15        1.99        2.01      3.10 o
   1   5  15       34.20       35.62      4.65 o
   2   5  15      161.32      143.45      7.37 o
   3   5  15       98.48       88.19      6.49 o
   4   5  15      116.92      104.54      6.98 o
   5   5  15        4.26        6.92      4.45 o
   6   5  15      127.15      121.91     11.55 o
   7   5  15        9.83       -0.36      5.77 o
   8   5  15       18.74       24.31      7.74 o
   9   5  15        0.06       -2.85      6.06 o
  10   5  15       13.40       29.91      8.45 o
  11   5  15       15.52       13.05     12.06 o
 -14   6  15        1.07        6.95      8.13 o
 -13   6  15       13.14        2.07      8.46 o
 -12   6  15       31.86       29.90      9.83 o
 -11   6  15       53.76       54.53     13.53 o
 -10   6  15      102.27      102.07     11.57 o
  -9   6  15       81.38       74.02      7.97 o
  -8   6  15       37.95       40.81      5.57 o
  -7   6  15        8.22        6.24      3.74 o
  -6   6  15       28.04       28.80      4.60 o
  -5   6  15       11.63        7.39      3.51 o
  -4   6  15       16.01       23.48      3.98 o
  -3   6  15      164.73      143.47      7.61 o
  -2   6  15        7.82       19.49      3.56 o
  -1   6  15        3.97        1.28      2.94 o
   0   6  15      296.34      289.54      9.56 o
   1   6  15      357.31      354.30     10.94 o
   2   6  15      339.84      334.69     10.67 o
   3   6  15       26.34       22.93      4.32 o
   4   6  15       46.70       49.92     10.50 o
   5   6  15        0.05       -3.78      3.78 o
   6   6  15        5.86        2.43      4.49 o
   7   6  15        2.82       19.48      7.14 o
   8   6  15       15.50       22.73     16.44 o
   9   6  15       47.44       51.20      9.58 o
  10   6  15        6.77       17.54     19.63 o
  11   6  15        7.75       10.90     14.29 o
 -14   7  15        0.07       -3.79     14.84 o
 -13   7  15        2.35       -2.27      7.55 o
 -12   7  15        2.97        2.62      7.53 o
 -11   7  15        6.20       12.11      7.81 o
 -10   7  15       14.72       16.09      7.30 o
  -9   7  15       16.50       15.52      6.90 o
  -8   7  15       10.52       10.32      5.08 o
  -7   7  15       22.02       16.60      4.50 o
  -6   7  15        5.32       10.26      3.94 o
  -5   7  15        9.68       13.46      3.87 o
  -4   7  15       26.40       22.26      3.74 o
  -3   7  15      143.18      148.10      6.95 o
  -2   7  15       13.06       10.23      3.16 o
  -1   7  15      312.57      318.21      9.08 o
   0   7  15       21.98       11.06      3.97 o
   1   7  15       34.47       51.87      5.34 o
   2   7  15       52.13       60.97      5.87 o
   3   7  15        4.81       -2.43      3.90 o
   4   7  15       32.18       39.27      6.08 o
   5   7  15       24.16       18.34      5.24 o
   6   7  15       17.28       18.42      5.58 o
   7   7  15        2.14        5.82      4.98 o
   8   7  15        0.64        2.71     11.20 o
   9   7  15        1.83       -1.05      6.58 o
  10   7  15        1.54        0.41     16.69 o
  11   7  15        5.41        3.56      7.22 o
 -14   8  15        0.25        6.37      8.31 o
 -13   8  15        2.76       -0.61     10.49 o
 -12   8  15       13.01       20.88      8.84 o
 -11   8  15       58.62       63.29     10.98 o
 -10   8  15        5.01        7.23     13.37 o
  -9   8  15        0.05       -2.67      6.37 o
  -8   8  15       47.19       41.53      5.53 o
  -7   8  15        0.00       -1.27      3.88 o
  -6   8  15        5.34        6.13      3.78 o
  -5   8  15       28.99       32.10      4.96 o
  -4   8  15        2.21       -1.42      3.17 o
  -3   8  15        7.64        7.36      3.20 o
  -2   8  15        8.43        9.58      3.33 o
  -1   8  15      270.49      288.91      9.64 o
   0   8  15      127.55      127.01      6.68 o
   1   8  15        3.08        6.76      3.81 o
   2   8  15        0.02       -4.00      4.00 o
   3   8  15        7.00        6.18      4.68 o
   4   8  15       51.22       54.47      6.86 o
   5   8  15       10.70       12.14      6.04 o
   6   8  15        9.99       12.95      5.38 o
   7   8  15       89.32       94.03     13.22 o
   8   8  15        0.46        6.64      8.33 o
   9   8  15        4.13        3.74     14.33 o
  10   8  15       10.04       12.20      9.31 o
 -13   9  15        7.90       14.93     15.28 o
 -12   9  15       12.28        6.86     18.84 o
 -11   9  15        0.25       -2.58      6.96 o
 -10   9  15       12.58       13.84      7.50 o
  -9   9  15        7.62        6.88      5.12 o
  -8   9  15       32.52       33.36      9.38 o
  -7   9  15        0.75       -3.68      3.68 o
  -6   9  15        6.14        3.88      4.62 o
  -5   9  15        4.35        6.22      3.45 o
  -4   9  15       11.12       11.26      5.04 o
  -3   9  15      199.60      205.40      8.15 o
  -2   9  15       11.86       14.85      3.74 o
  -1   9  15       77.91       59.58      5.15 o
   0   9  15       70.70       62.05      5.24 o
   1   9  15        0.55        2.89      3.71 o
   2   9  15       12.73        7.51      5.56 o
   3   9  15        0.84       -2.53      4.15 o
   4   9  15       52.05       63.39      7.65 o
   5   9  15        1.64        2.13      4.79 o
   6   9  15        9.08        9.49      5.30 o
   7   9  15        7.45        5.23      5.23 o
   8   9  15        1.99        0.40      8.73 o
   9   9  15       16.34       11.91     11.20 o
  10   9  15       15.26       13.92      7.41 o
 -12  10  15       38.46       59.68     11.88 o
 -11  10  15        0.01       11.56      8.49 o
 -10  10  15        2.65        9.02      8.19 o
  -9  10  15        1.42        3.21      5.23 o
  -8  10  15        5.78       -1.93      4.66 o
  -7  10  15       14.48       23.35      5.58 o
  -6  10  15       25.48       21.73      4.82 o
  -5  10  15        9.34       10.81      4.02 o
  -4  10  15       97.87       80.22      6.04 o
  -3  10  15       14.69       18.44      4.15 o
  -2  10  15       62.63       88.52      6.81 o
  -1  10  15        4.90        7.11      3.52 o
   0  10  15       13.79       15.43      4.04 o
   1  10  15      259.88      256.50     11.69 o
   2  10  15       41.02       52.75      7.81 o
   3  10  15        9.73        5.98      5.72 o
   4  10  15       16.79       25.38      5.99 o
   5  10  15        9.20        4.97      7.29 o
   6  10  15       11.51        5.66      6.75 o
   7  10  15        1.32        6.94      8.59 o
   8  10  15        6.21       -3.99      5.15 o
   9  10  15        0.51        6.25      5.70 o
 -12  11  15       13.60       31.07     12.74 o
 -11  11  15        0.23        8.13      8.20 o
 -10  11  15        0.32        3.20      7.75 o
  -9  11  15        0.97        0.93      6.09 o
  -8  11  15        0.66        2.64      5.02 o
  -7  11  15        6.94        4.36      4.81 o
  -6  11  15        1.41       -0.12      4.34 o
  -5  11  15        0.36       -0.24      4.08 o
  -4  11  15        0.86       -1.41      3.45 o
  -3  11  15        0.15        0.55      3.44 o
  -2  11  15      194.71      182.99      8.38 o
  -1  11  15      157.91      179.96      8.15 o
   0  11  15        0.17        3.52      4.14 o
   1  11  15       28.44       25.67      5.24 o
   2  11  15       90.31      105.92      9.14 o
   3  11  15       12.25       12.56      5.54 o
   4  11  15        0.19        2.50      5.09 o
   5  11  15        4.38        7.07      5.71 o
   6  11  15        0.10        2.34      5.11 o
   7  11  15       16.84       13.43      8.10 o
   8  11  15        3.03        6.19      5.82 o
 -11  12  15        0.01       -2.91      8.64 o
 -10  12  15        8.81       21.84     16.72 o
  -9  12  15       18.68       33.40      7.44 o
  -8  12  15       22.15        9.41      5.89 o
  -7  12  15        2.28        6.97      5.39 o
  -6  12  15        0.39        6.56      4.76 o
  -5  12  15        3.53        4.54      4.58 o
  -4  12  15        9.37        9.05      4.14 o
  -3  12  15        0.71        4.99      3.77 o
  -2  12  15       27.05       29.88      4.68 o
  -1  12  15       89.16       88.95      7.39 o
   0  12  15        7.38       11.61      4.56 o
   1  12  15       39.56       34.19      5.58 o
   2  12  15        1.60        3.78      4.94 o
   3  12  15       52.59       64.71     11.96 o
   4  12  15        4.33        7.51      8.48 o
   5  12  15       28.40       45.23      7.56 o
   6  12  15        3.01        6.24      5.45 o
   7  12  15        7.21       11.62      6.41 o
   8  12  15        3.45       -8.30      8.54 o
 -10  13  15        3.91        4.30      8.90 o
  -9  13  15        2.47        8.97      6.10 o
  -8  13  15        7.30        2.67      5.74 o
  -7  13  15        0.57        7.31      5.62 o
  -6  13  15       17.89       20.38      6.09 o
  -5  13  15        2.67        6.38      4.68 o
  -4  13  15        0.14       -1.28      3.89 o
  -3  13  15       90.17       86.94      6.63 o
  -2  13  15       10.68       11.36      4.55 o
  -1  13  15        0.13        2.34      4.29 o
   0  13  15       11.38        5.78      4.37 o
   1  13  15       26.75       27.75      5.93 o
   2  13  15       38.52       42.84      6.56 o
   3  13  15        0.38        6.75      8.39 o
   4  13  15       24.09       21.64      6.17 o
   5  13  15        0.09        5.37      5.43 o
   6  13  15        0.01       -0.56      5.42 o
  -8  14  15        0.98       -1.85      6.00 o
  -7  14  15        7.80        4.69      5.98 o
  -6  14  15        0.15       -3.69      4.90 o
  -5  14  15       20.78       13.30      5.66 o
  -4  14  15        0.72        5.65      4.46 o
  -3  14  15        5.00        3.59      4.91 o
  -2  14  15        4.30       -0.84      4.48 o
  -1  14  15        2.46       15.85      4.91 o
   0  14  15        3.16        5.92      4.54 o
   1  14  15        0.00        4.52      4.32 o
   2  14  15       17.69       25.00      5.36 o
   3  14  15        3.35        5.19      4.51 o
   4  14  15       23.13       27.30      6.69 o
   5  14  15       41.88       52.06      7.98 o
  -7  15  15        6.01       10.58      8.62 o
  -6  15  15        3.76        6.22      5.59 o
  -5  15  15        2.90        8.67      5.62 o
  -4  15  15        0.06       -4.61      6.81 o
  -3  15  15        0.04       -3.67      4.74 o
  -2  15  15        8.50       13.74      5.34 o
  -1  15  15        1.77        0.68      4.26 o
   0  15  15       10.87        9.60      4.71 o
   1  15  15        0.30       -2.24      3.98 o
   2  15  15        2.25        8.77      8.34 o
   3  15  15        0.82        2.73      4.33 o
  -3  16  15        7.84        3.33      5.29 o
  -2  16  15        0.40        2.40      5.08 o
  -1  16  15        2.37        3.05      5.23 o
   0  16  15        0.81        3.56      4.73 o
 -14   0  16        0.21        2.59      8.67 o
 -13   0  16        1.56       -4.41      7.61 o
 -12   0  16       25.66       13.80      9.14 o
 -11   0  16      147.06      148.21     17.72 o
 -10   0  16       30.45       23.63     10.25 o
  -9   0  16      202.45      223.05     19.22 o
  -8   0  16      104.83      121.03     16.29 o
  -7   0  16      332.31      287.68     21.79 o
  -6   0  16       97.48      110.45     15.87 o
  -5   0  16      138.07      160.16      8.85 o
  -4   0  16       39.11       23.98      8.86 o
  -3   0  16      541.64      471.46     27.10 o
  -2   0  16     1894.39     1780.54     93.10 o
  -1   0  16      171.59      181.90      7.35 o
   0   0  16       16.81       16.26      4.36 o
   1   0  16      341.77      284.40      9.55 o
   2   0  16      688.23      572.21     14.92 o
   3   0  16      239.96      230.68     11.98 o
   4   0  16      680.60      652.26     21.79 o
   5   0  16      495.45      496.09     19.08 o
   6   0  16       12.78        9.34     11.68 o
   7   0  16       11.05        9.84      6.20 o
   8   0  16       27.41        9.79      9.73 o
   9   0  16       87.36       92.66     14.46 o
  10   0  16        1.37       -0.03      7.81 o
  11   0  16        1.79        0.79      8.29 o
  12   0  16        0.20        9.93      9.30 o
 -15   1  16        0.11       -8.17      8.49 o
 -14   1  16        1.99        4.07      6.18 o
 -13   1  16       13.89       13.39      6.86 o
 -12   1  16        1.70       -5.07      5.20 o
 -11   1  16        7.51        5.29      5.66 o
 -10   1  16        0.32        1.43      4.65 o
  -9   1  16       66.53       78.74      7.66 o
  -8   1  16      224.97      208.17     10.47 o
  -7   1  16        7.42       13.12      5.14 o
  -6   1  16      152.50      142.39      6.89 o
  -5   1  16      927.47      902.82     21.45 o
  -4   1  16       13.05        9.63      4.81 o
  -3   1  16      149.53      152.21      5.81 o
  -2   1  16        8.85        3.56      3.59 o
  -1   1  16        0.76        0.42      2.01 o
   0   1  16       81.39       88.13      4.52 o
   1   1  16        5.08        4.27      2.62 o
   2   1  16      544.46      538.25     11.28 o
   3   1  16        7.36       10.49      3.59 o
   4   1  16        0.39       12.71      4.54 o
   5   1  16       24.54       18.65      4.50 o
   6   1  16       21.48       18.16      4.82 o
   7   1  16        0.38        1.07      3.83 o
   8   1  16        2.15        7.64      7.45 o
   9   1  16        0.34        3.99      4.72 o
  10   1  16        5.45        0.09      5.65 o
  11   1  16        5.72        3.35      6.68 o
  12   1  16        0.31       11.10      9.34 o
 -15   2  16        7.85       12.46     10.77 o
 -14   2  16        0.44       -9.08     12.59 o
 -13   2  16        3.32        0.34      8.56 o
 -12   2  16       15.78       13.02      5.38 o
 -11   2  16       27.70       16.02      5.68 o
 -10   2  16       79.01       90.57      8.25 o
  -9   2  16       15.34       15.59      5.47 o
  -8   2  16      135.55      140.68     13.87 o
  -7   2  16      218.32      240.05     11.96 o
  -6   2  16        5.35       10.85      3.71 o
  -5   2  16      117.69      124.04      8.00 o
  -4   2  16      245.16      239.93      8.42 o
  -3   2  16      170.85      151.68      6.85 o
  -2   2  16      157.54      162.07      6.67 o
  -1   2  16       35.67       32.98      3.52 o
   0   2  16       11.70       13.47      3.44 o
   1   2  16      110.28      102.27      6.22 o
   2   2  16        7.61        8.95      3.47 o
   3   2  16       27.31       19.26      4.13 o
   4   2  16      229.30      208.04     16.56 o
   5   2  16       17.21       22.81      5.78 o
   6   2  16        0.01        1.40      4.86 o
   7   2  16       41.06       39.32      6.91 o
   8   2  16        3.74        5.76      9.20 o
   9   2  16        6.18        9.46      6.55 o
  10   2  16        0.79        0.84     11.79 o
  11   2  16        6.49       13.66     10.01 o
  12   2  16        7.66       -4.02      9.27 o
 -15   3  16        4.32       -0.14      8.09 o
 -14   3  16        0.80       -4.78      6.93 o
 -13   3  16        0.75      -12.32     12.32 o
 -12   3  16        5.21        4.52      6.00 o
 -11   3  16       26.51       31.47      6.42 o
 -10   3  16       22.90       19.26      5.70 o
  -9   3  16       20.46       26.43      5.93 o
  -8   3  16      133.09      117.14     10.83 o
  -7   3  16      248.94      293.30     11.22 o
  -6   3  16       38.99       40.72      4.88 o
  -5   3  16       52.09       40.51      4.68 o
  -4   3  16      269.29      244.52      8.67 o
  -3   3  16      679.56      699.25     13.76 o
  -2   3  16        2.44        3.54      2.94 o
  -1   3  16        4.13        0.78      2.67 o
   0   3  16       39.96       39.38      4.52 o
   1   3  16      493.10      444.68     11.79 o
   2   3  16      107.14      120.23      7.56 o
   3   3  16        1.05       -3.25      3.25 o
   4   3  16        3.44        7.03      3.78 o
   5   3  16      115.97      107.05      8.66 o
   6   3  16        4.42        1.94      7.41 o
   7   3  16       91.30       71.83      9.55 o
   8   3  16        0.18        2.25      9.37 o
   9   3  16        3.41        7.06      6.56 o
  10   3  16        6.49       21.61      7.71 o
  11   3  16        4.04       -1.42      6.79 o
 -15   4  16        8.72        2.91     10.14 o
 -14   4  16        0.01       -2.97      7.39 o
 -13   4  16       32.56       11.88      8.73 o
 -12   4  16        1.63       -6.59      7.40 o
 -11   4  16        7.39        1.43      6.80 o
 -10   4  16        5.70        9.37      7.90 o
  -9   4  16      117.13       89.01      8.52 o
  -8   4  16       98.42       97.21      8.43 o
  -7   4  16       12.32       17.85      4.20 o
  -6   4  16      108.70      124.31     13.00 o
  -5   4  16      147.24      135.96      7.40 o
  -4   4  16        2.71        3.77      3.19 o
  -3   4  16      305.71      334.24      8.99 o
  -2   4  16      344.17      311.17     11.55 o
  -1   4  16      103.13       82.47      5.17 o
   0   4  16      177.04      170.99      7.52 o
   1   4  16       10.16       12.42      3.84 o
   2   4  16       22.61       22.47      4.38 o
   3   4  16      113.46      109.32      8.86 o
   4   4  16        0.29       -1.66      3.66 o
   5   4  16       44.37       55.18      7.18 o
   6   4  16        5.12       -0.95      5.21 o
   7   4  16        2.41        4.20     14.42 o
   8   4  16        5.91       -0.55      6.05 o
   9   4  16        1.60        3.73      6.61 o
  10   4  16        3.94        7.61      7.06 o
  11   4  16        0.32        7.75     11.95 o
 -14   5  16        5.80       14.55     19.50 o
 -13   5  16        0.14        0.70      7.14 o
 -12   5  16        1.62        0.46      7.06 o
 -11   5  16       34.95       42.12      8.97 o
 -10   5  16       18.85       11.37      5.69 o
  -9   5  16       22.72       44.29      6.89 o
  -8   5  16      101.15      103.65      7.07 o
  -7   5  16        1.61       -3.09      3.37 o
  -6   5  16        1.41       -0.44      3.93 o
  -5   5  16       15.19       11.95      3.87 o
  -4   5  16       60.38       69.38      5.10 o
  -3   5  16      184.91      196.86      7.19 o
  -2   5  16       37.63       39.81      4.22 o
  -1   5  16      145.78      126.96      6.31 o
   0   5  16       75.44       67.81      6.25 o
   1   5  16      185.83      176.62      8.07 o
   2   5  16       25.49       27.96      4.57 o
   3   5  16        0.78       -3.16      3.16 o
   4   5  16       38.16       42.40      6.10 o
   5   5  16       66.60       72.25      7.31 o
   6   5  16       13.61       25.03      9.98 o
   7   5  16        0.93        1.51      6.19 o
   8   5  16       15.68       26.75      8.26 o
   9   5  16       21.27       32.09      8.38 o
  10   5  16        3.04        3.89     12.99 o
  11   5  16        0.02        3.90     10.21 o
 -14   6  16       10.11        1.44      8.47 o
 -13   6  16        0.08        9.63      8.17 o
 -12   6  16        0.01       -7.32      7.32 o
 -11   6  16       41.82       37.12      8.93 o
 -10   6  16        2.20        3.74      8.39 o
  -9   6  16       19.41       24.96      6.24 o
  -8   6  16        3.42       -2.34      3.57 o
  -7   6  16        2.97        1.02      3.85 o
  -6   6  16      161.14      149.22      8.08 o
  -5   6  16        2.50        0.80      4.29 o
  -4   6  16        2.32        0.18      2.91 o
  -3   6  16        0.14        3.21      3.16 o
  -2   6  16       33.07       50.97      4.53 o
  -1   6  16       77.89       70.96      5.08 o
   0   6  16       74.84       59.91      5.44 o
   1   6  16       81.00       80.24      6.25 o
   2   6  16        8.05        4.15      3.86 o
   3   6  16       13.74        7.73      4.02 o
   4   6  16        2.21        2.85      5.47 o
   5   6  16       64.46       67.35      7.41 o
   6   6  16       41.91       42.42      6.34 o
   7   6  16       36.14       37.54      8.35 o
   8   6  16       23.31       27.98      8.26 o
   9   6  16        0.03        4.79      7.02 o
  10   6  16        6.77        9.28      7.91 o
  11   6  16        6.46        6.93     20.00 o
 -14   7  16        9.35        3.19      8.83 o
 -13   7  16       13.72       23.36      9.57 o
 -12   7  16       22.06       25.42      9.35 o
 -11   7  16        4.10       -6.69      6.69 o
 -10   7  16       41.80       44.16     14.19 o
  -9   7  16       25.59       22.78      6.25 o
  -8   7  16        0.76       -0.60      3.85 o
  -7   7  16        0.40       -2.90      3.82 o
  -6   7  16        1.13       -1.61      3.55 o
  -5   7  16        0.05        0.36      3.54 o
  -4   7  16       63.10       71.32      5.40 o
  -3   7  16       77.79       79.89      5.56 o
  -2   7  16       30.99       31.50      4.09 o
  -1   7  16       41.19       50.62      4.72 o
   0   7  16      107.25      100.36      6.05 o
   1   7  16        6.21        1.80      3.91 o
   2   7  16      120.29      122.87      7.57 o
   3   7  16       24.71       28.37      5.68 o
   4   7  16       16.29       12.42      5.08 o
   5   7  16       23.00       23.54      5.61 o
   6   7  16        1.72        3.36      4.70 o
   7   7  16        4.77       12.03      5.32 o
   8   7  16        0.18        8.83      7.02 o
   9   7  16        0.65        5.37      6.95 o
  10   7  16        2.86        8.54      7.82 o
 -13   8  16        2.03       -0.40      8.14 o
 -12   8  16       14.99       19.81      8.79 o
 -11   8  16        0.93        4.17      7.62 o
 -10   8  16        0.02        5.53      7.28 o
  -9   8  16       11.47       11.11      8.61 o
  -8   8  16        0.10       -3.73      3.73 o
  -7   8  16       22.30       24.86      9.03 o
  -6   8  16       37.85       49.05      5.75 o
  -5   8  16        9.25        4.88      4.51 o
  -4   8  16       50.55       51.55      4.96 o
  -3   8  16        6.46        5.24      3.62 o
  -2   8  16        1.12        1.15      3.04 o
  -1   8  16       60.68       60.28      5.15 o
   0   8  16       10.82        9.29      5.24 o
   1   8  16      152.92      142.07      8.18 o
   2   8  16       44.43       46.55      6.55 o
   3   8  16       58.92       40.37      6.52 o
   4   8  16        4.06        8.11      4.83 o
   5   8  16       33.43       35.20      6.41 o
   6   8  16        2.37        1.29      5.65 o
   7   8  16        4.28       11.58      5.53 o
   8   8  16       18.04       23.94      6.35 o
   9   8  16        5.42        6.14      6.04 o
  10   8  16        2.12       17.78      8.47 o
 -13   9  16        0.40       -8.05      8.05 o
 -12   9  16       20.44        6.69     17.34 o
 -11   9  16        0.97       11.56      8.58 o
 -10   9  16        1.31       10.76      8.15 o
  -9   9  16        3.65       13.11      5.54 o
  -8   9  16       22.93       31.50      6.34 o
  -7   9  16        1.92       -2.34      4.90 o
  -6   9  16       15.44       13.80      9.01 o
  -5   9  16      103.63       97.93      6.55 o
  -4   9  16        1.72        2.07      3.38 o
  -3   9  16        0.80        0.38      3.39 o
  -2   9  16       14.22        8.89      5.09 o
  -1   9  16       19.25       19.30      3.93 o
   0   9  16       10.34        8.73      3.60 o
   1   9  16       94.38       96.71      7.04 o
   2   9  16       73.59       68.03      7.62 o
   3   9  16        2.13       -4.10      4.10 o
   4   9  16       60.92       48.85      7.02 o
   5   9  16       25.02       20.45      5.86 o
   6   9  16        2.22        1.22      4.49 o
   7   9  16       11.47       16.42      6.28 o
   8   9  16       25.97       22.45      7.34 o
   9   9  16        9.59       14.77      6.32 o
 -12  10  16        0.01        4.70      8.59 o
 -11  10  16        1.22       -8.12      8.90 o
 -10  10  16        2.06        0.26      8.02 o
  -9  10  16        4.51        1.21      4.67 o
  -8  10  16        0.33       -0.49      4.66 o
  -7  10  16        5.98        5.82      4.85 o
  -6  10  16        0.49       -1.28      3.91 o
  -5  10  16        1.54        0.75      3.62 o
  -4  10  16       14.36       23.99      4.48 o
  -3  10  16        0.60       -0.94      3.42 o
  -2  10  16       63.71       69.17      6.03 o
  -1  10  16       93.85       81.19      6.10 o
   0  10  16       43.42       45.91      6.15 o
   1  10  16      130.15      131.09      9.66 o
   2  10  16        0.52        3.68      4.83 o
   3  10  16        2.01        0.04      4.86 o
   4  10  16       18.40       26.20      5.99 o
   5  10  16        2.37       10.51      6.11 o
   6  10  16        8.37       13.33      5.79 o
   7  10  16        0.10        3.71      5.32 o
   8  10  16        5.15        5.12      7.06 o
 -11  11  16        9.16       21.15     10.01 o
 -10  11  16       27.54       37.49     10.46 o
  -9  11  16        3.04       11.46      6.04 o
  -8  11  16        1.00       -4.77      4.77 o
  -7  11  16        0.01        2.15      4.78 o
  -6  11  16        1.63        1.61      4.44 o
  -5  11  16        2.06        0.57      5.05 o
  -4  11  16        0.66        3.60      3.89 o
  -3  11  16       42.28       49.84      5.41 o
  -2  11  16       16.18       20.76      4.34 o
  -1  11  16       30.12       27.48      4.55 o
   0  11  16        6.42        3.30      4.18 o
   1  11  16        3.65        4.07      4.44 o
   2  11  16       16.63       14.04      5.58 o
   3  11  16        0.87        3.91      5.21 o
   4  11  16       71.10       91.36      9.16 o
   5  11  16        5.52       10.86      5.77 o
   6  11  16        4.75        8.64      7.81 o
   7  11  16        0.49       -4.84      4.84 o
   8  11  16        1.29        7.20      5.96 o
 -10  12  16        7.91       16.36      9.44 o
  -9  12  16       15.25       17.54      6.81 o
  -8  12  16        0.03       -4.94      4.94 o
  -7  12  16        0.76       -1.07      4.70 o
  -6  12  16        2.68        3.16      4.92 o
  -5  12  16        3.58        8.18      4.98 o
  -4  12  16       10.53        8.34      4.20 o
  -3  12  16        3.18       -1.25      5.79 o
  -2  12  16        4.45        5.17      3.85 o
  -1  12  16       33.81       35.22      5.68 o
   0  12  16        4.20       12.84      4.64 o
   1  12  16        8.73       11.54      4.96 o
   2  12  16       43.27       34.52      6.74 o
   3  12  16       17.41       21.09      8.15 o
   4  12  16        0.54        3.27      5.13 o
   5  12  16       30.83       36.94      9.42 o
   6  12  16        0.69       -5.01      5.01 o
   7  12  16        0.62        5.11      5.74 o
  -9  13  16        2.15        1.27      6.08 o
  -8  13  16        1.33       10.40      5.99 o
  -7  13  16        0.13        2.87      9.43 o
  -6  13  16        6.28       11.04      6.11 o
  -5  13  16        6.88        1.46      5.18 o
  -4  13  16        3.34        2.14      6.74 o
  -3  13  16        3.29        5.83      4.10 o
  -2  13  16        6.84        3.11      4.60 o
  -1  13  16        9.37        4.25      5.30 o
   0  13  16        7.53        6.23      4.53 o
   1  13  16        9.78        8.69      4.53 o
   2  13  16        1.36        7.17      4.85 o
   3  13  16        0.01        4.45      5.59 o
   4  13  16       32.19        9.56      5.69 o
   5  13  16        0.47        1.38      5.31 o
   6  13  16        6.26        9.77      6.24 o
  -8  14  16        9.93       27.44     13.87 o
  -7  14  16        0.00        4.94      5.68 o
  -6  14  16        0.12        1.48      5.34 o
  -5  14  16       10.55       26.05      6.50 o
  -4  14  16        9.84       12.61      4.92 o
  -3  14  16        0.06        6.96      5.40 o
  -2  14  16       29.93       22.42      5.48 o
  -1  14  16        4.60        5.11      4.35 o
   0  14  16        6.03       10.38      5.13 o
   1  14  16        2.97        7.56      4.73 o
   2  14  16       11.35       11.85      4.89 o
   3  14  16        5.82       10.40      5.13 o
   4  14  16        1.17        4.97      5.52 o
  -5  15  16        0.97        9.88     11.28 o
  -4  15  16        0.40       -1.62      7.44 o
  -3  15  16        5.94       14.02      5.86 o
  -2  15  16        0.00        1.92      4.81 o
  -1  15  16        7.35       14.78      5.20 o
   0  15  16        1.44        6.90      4.76 o
   1  15  16        0.22        3.72      4.67 o
   2  15  16        0.00        4.38      4.55 o
 -15   1  17        3.75       13.60     11.78 o
 -14   1  17        0.47       -0.22      6.35 o
 -13   1  17        0.08       -0.65      5.96 o
 -12   1  17        8.27       -3.34      5.65 o
 -11   1  17       61.38       55.39      9.07 o
 -10   1  17       18.00       18.48      6.92 o
  -9   1  17      103.44      105.97     15.53 o
  -8   1  17        0.21       -3.99      5.32 o
  -7   1  17       26.26       20.60      6.94 o
  -6   1  17       50.57       44.14      5.93 o
  -5   1  17      360.92      366.36     12.31 o
  -4   1  17       48.37       46.96      7.25 o
  -3   1  17       15.30       19.18      4.51 o
  -2   1  17       37.41       52.41      4.69 o
  -1   1  17       71.60       70.48      4.48 o
   0   1  17       50.84       50.91      5.38 o
   1   1  17       41.34       41.05      4.51 o
   2   1  17        5.17       10.46      3.08 o
   3   1  17       65.72       71.51      4.99 o
   4   1  17       66.03       70.64      7.47 o
   5   1  17        4.91       -1.37      4.78 o
   6   1  17        8.86        7.22      8.72 o
   7   1  17        0.06        5.29      5.57 o
   8   1  17       21.97       26.94      7.65 o
   9   1  17       31.33       31.88      8.25 o
  10   1  17        0.66       -7.98      7.98 o
  11   1  17        0.00       12.19      9.60 o
 -15   2  17        0.00       -0.45     10.10 o
 -14   2  17        3.95        0.61      9.36 o
 -13   2  17        8.44       12.56      7.01 o
 -12   2  17        4.13        7.82      6.46 o
 -11   2  17        0.04       -1.84      5.65 o
 -10   2  17        5.93        8.83      5.17 o
  -9   2  17       79.33       85.48      8.23 o
  -8   2  17        9.68        6.20      5.07 o
  -7   2  17      184.14      217.57     11.15 o
  -6   2  17      464.85      445.72     14.43 o
  -5   2  17        7.65        4.76      3.77 o
  -4   2  17        3.82       28.85      4.37 o
  -3   2  17        5.09        2.66      2.92 o
  -2   2  17      146.13      149.01     10.98 o
  -1   2  17      100.95      102.22      5.38 o
   0   2  17       14.97       10.98      3.60 o
   1   2  17       43.57       39.74      4.66 o
   2   2  17       14.72       11.63      3.77 o
   3   2  17       36.70       36.24      4.88 o
   4   2  17        0.27       -1.21      3.73 o
   5   2  17        0.62        1.94      4.76 o
   6   2  17       37.41       24.29      6.35 o
   7   2  17        0.00       -5.68      5.68 o
   8   2  17        0.65        2.23      6.53 o
   9   2  17       18.61       16.10      7.81 o
  10   2  17        0.53       -2.38      6.34 o
  11   2  17        2.53       -3.12      8.99 o
 -14   3  17       20.52       11.95     11.23 o
 -13   3  17        0.10       -8.78     12.35 o
 -12   3  17        3.52       -5.30      5.31 o
 -11   3  17        8.50        0.13      5.14 o
 -10   3  17        4.33        3.67      5.13 o
  -9   3  17        3.86        4.23      5.16 o
  -8   3  17       26.43       21.63      5.85 o
  -7   3  17       73.67       81.23      6.21 o
  -6   3  17      120.70      163.35     11.13 o
  -5   3  17        1.12        4.48      5.05 o
  -4   3  17      366.02      366.02     14.56 o
  -3   3  17       12.92        7.63      3.16 o
  -2   3  17       89.73       82.55      5.13 o
  -1   3  17      157.30      132.93      7.40 o
   0   3  17      240.57      236.42      8.60 o
   1   3  17      149.89      126.25      7.23 o
   2   3  17       16.61       26.42      7.06 o
   3   3  17      216.56      219.86      9.03 o
   4   3  17       93.39       90.31      6.71 o
   5   3  17        8.90       -0.80      4.87 o
   6   3  17        6.77        9.82      5.45 o
   7   3  17       38.58       40.93     10.37 o
   8   3  17        0.00       -5.83      5.83 o
   9   3  17        1.81        4.63      6.73 o
  10   3  17        1.50       -1.63     17.29 o
  11   3  17        0.15        4.28      9.39 o
 -14   4  17       11.65       13.96      8.63 o
 -13   4  17        0.51       -6.81      6.81 o
 -12   4  17        3.22       -6.50     10.69 o
 -11   4  17        5.34       10.58      5.75 o
 -10   4  17        0.11        0.81      5.10 o
  -9   4  17        4.26        5.13      5.38 o
  -8   4  17        8.64       26.90     11.12 o
  -7   4  17       13.21        9.94      4.44 o
  -6   4  17       56.34       59.23      5.53 o
  -5   4  17       36.62       41.42      5.03 o
  -4   4  17      112.32      106.25      5.93 o
  -3   4  17       96.27      109.67      5.92 o
  -2   4  17        5.55        7.70      3.13 o
  -1   4  17       32.10       38.46      4.11 o
   0   4  17      195.14      196.61      8.21 o
   1   4  17      119.48      115.56      7.08 o
   2   4  17       99.65      111.16      7.04 o
   3   4  17        1.29        1.22      3.63 o
   4   4  17        0.67        4.23      3.97 o
   5   4  17        0.00       -2.08      5.13 o
   6   4  17       38.96       54.97      8.91 o
   7   4  17       35.24       22.07      7.38 o
   8   4  17        2.87        5.16      6.05 o
   9   4  17        0.19       -0.17     14.49 o
  10   4  17        3.08       11.50      7.51 o
  11   4  17        2.26        1.83     14.91 o
 -14   5  17        0.00       -3.59      7.67 o
 -13   5  17       10.20        6.02      7.55 o
 -12   5  17        6.10       -0.53      7.44 o
 -11   5  17        1.22       -5.95     13.85 o
 -10   5  17       52.50       64.20     10.61 o
  -9   5  17       47.08       50.38      7.20 o
  -8   5  17       12.95        9.88      4.31 o
  -7   5  17       17.01       22.17      4.47 o
  -6   5  17       55.56       49.51      5.47 o
  -5   5  17       24.83       25.01      4.53 o
  -4   5  17       94.83       99.17      5.84 o
  -3   5  17       18.10       16.59      3.62 o
  -2   5  17       94.83      110.27      6.13 o
  -1   5  17       98.24      102.28      5.87 o
   0   5  17       61.55       66.64      6.05 o
   1   5  17      180.52      150.83      8.03 o
   2   5  17        9.29        7.94      3.97 o
   3   5  17        3.86       -3.47      3.47 o
   4   5  17       11.87        0.12      3.78 o
   5   5  17       21.58       21.33      5.19 o
   6   5  17        8.12       14.68      5.12 o
   7   5  17       35.94       35.55      8.24 o
   8   5  17        0.04       14.24      7.06 o
   9   5  17        0.20        7.34      7.09 o
  10   5  17        1.49       12.12      7.87 o
 -14   6  17        2.55       -4.25     14.47 o
 -13   6  17        2.88        9.29      7.94 o
 -12   6  17        3.09        1.41      7.56 o
 -11   6  17        0.55       -2.48      6.91 o
 -10   6  17        0.51        2.53      5.80 o
  -9   6  17       30.73       25.51      6.41 o
  -8   6  17       14.89       11.03      5.90 o
  -7   6  17        0.01       -1.35      3.57 o
  -6   6  17       65.66       62.21      9.83 o
  -5   6  17        9.09       10.78      4.04 o
  -4   6  17        0.00        0.45      3.24 o
  -3   6  17        0.70        1.40      2.98 o
  -2   6  17        0.14       -0.51      2.75 o
  -1   6  17      218.13      215.17      7.82 o
   0   6  17      147.34      146.57      9.63 o
   1   6  17      324.90      328.43     10.85 o
   2   6  17       61.66       61.47      5.91 o
   3   6  17        0.13       -3.49      3.49 o
   4   6  17       39.87       43.46      6.46 o
   5   6  17       44.27       49.06      6.90 o
   6   6  17        2.01        0.38      4.86 o
   7   6  17       21.45       21.42      5.91 o
   8   6  17        4.93       15.39      7.16 o
   9   6  17        1.11       17.87      7.73 o
  10   6  17        0.27        5.51     12.17 o
 -13   7  17        8.43       13.40     11.14 o
 -12   7  17       12.81        6.00      8.01 o
 -11   7  17        0.01        2.21     10.91 o
 -10   7  17        3.85        1.02      7.05 o
  -9   7  17        2.78        9.02      6.63 o
  -8   7  17       38.04       46.92      5.93 o
  -7   7  17      113.43      101.52      7.66 o
  -6   7  17       14.08        8.87      4.07 o
  -5   7  17        0.14       -3.33      3.33 o
  -4   7  17        0.13        0.31      3.19 o
  -3   7  17        6.58        6.09      3.34 o
  -2   7  17      209.24      215.77      8.80 o
  -1   7  17      206.64      223.45      8.36 o
   0   7  17      133.07      145.25      7.37 o
   1   7  17      168.12      139.73      8.09 o
   2   7  17       18.84       22.22      4.73 o
   3   7  17      165.41      166.56     10.53 o
   4   7  17        1.93        3.09      4.64 o
   5   7  17        5.46        8.87      5.04 o
   6   7  17        5.72       19.22      5.76 o
   7   7  17       10.70        9.36      5.82 o
   8   7  17        0.08        4.22      5.93 o
   9   7  17       10.32        5.77      5.72 o
  10   7  17        2.47       10.66      7.72 o
 -13   8  17        4.04       11.67      9.30 o
 -12   8  17        1.75        2.23      8.40 o
 -11   8  17        5.14       18.23      8.57 o
 -10   8  17        4.19        3.70      7.56 o
  -9   8  17        0.12        1.86      5.00 o
  -8   8  17        2.68       -0.29      4.00 o
  -7   8  17        7.92        8.26      4.26 o
  -6   8  17       11.29       19.32      7.10 o
  -5   8  17        4.71        0.18      4.44 o
  -4   8  17       29.35       31.32      4.45 o
  -3   8  17        6.37       -0.46      3.34 o
  -2   8  17       18.13       19.23      4.03 o
  -1   8  17       76.45       82.56      5.89 o
   0   8  17       90.15       77.67      5.85 o
   1   8  17       87.51       96.35      7.25 o
   2   8  17       17.15       20.07      5.47 o
   3   8  17        0.35        3.36      4.82 o
   4   8  17        0.11        0.92      5.61 o
   5   8  17        4.19       -1.50      4.66 o
   6   8  17        4.87        3.15      5.39 o
   7   8  17        1.99        3.33      5.61 o
   8   8  17        9.57        2.15      5.74 o
   9   8  17        0.00        4.08      5.94 o
 -12   9  17        6.90        6.04     13.04 o
 -11   9  17        7.02       -3.52      9.58 o
 -10   9  17        5.41       -1.80      7.24 o
  -9   9  17       12.06       12.41      6.82 o
  -8   9  17        4.35        5.89      5.27 o
  -7   9  17       16.55       20.28      5.19 o
  -6   9  17        1.52        7.73      4.41 o
  -5   9  17       36.13       44.14      5.82 o
  -4   9  17       47.66       49.27      6.07 o
  -3   9  17      103.15       87.58      6.25 o
  -2   9  17       27.45       34.97      4.63 o
  -1   9  17       59.94       48.83      5.15 o
   0   9  17       56.99       57.35      6.62 o
   1   9  17       62.49       64.56     11.76 o
   2   9  17        8.41        8.34      5.64 o
   3   9  17       87.97       87.82      8.61 o
   4   9  17        4.73        8.63      5.28 o
   5   9  17        0.11        5.14      5.12 o
   6   9  17        8.53        6.05      5.84 o
   7   9  17       17.82        7.48      6.44 o
   8   9  17        3.27       12.61      5.91 o
 -11  10  17       35.13       44.73     11.46 o
 -10  10  17        0.09       -2.85      7.94 o
  -9  10  17        2.62       -1.18      5.21 o
  -8  10  17        0.04       -0.13      6.97 o
  -7  10  17        3.92        5.33      5.05 o
  -6  10  17        1.93        4.72      4.22 o
  -5  10  17        8.36        9.02      6.24 o
  -4  10  17        6.58        9.86      3.98 o
  -3  10  17       43.24       43.01      5.17 o
  -2  10  17        0.74        0.25      3.48 o
  -1  10  17       17.37       16.49      4.14 o
   0  10  17        1.22        4.07      4.10 o
   1  10  17        1.29        0.62      4.02 o
   2  10  17       34.45       27.20      7.66 o
   3  10  17        0.03        4.55      4.99 o
   4  10  17        0.69       -0.58      5.12 o
   5  10  17        0.92       -2.45      7.05 o
   6  10  17        2.33        2.65      9.32 o
   7  10  17        4.55       13.61      6.63 o
   8  10  17        1.83       12.08      6.31 o
 -11  11  17        2.63       14.25      9.27 o
 -10  11  17        1.01        1.56      8.08 o
  -9  11  17        6.32       13.52      7.14 o
  -8  11  17        0.12        4.11      5.40 o
  -7  11  17        4.15        0.89      4.99 o
  -6  11  17        0.39        2.94      4.85 o
  -5  11  17        6.63        9.52      4.76 o
  -4  11  17        5.51        4.80      3.97 o
  -3  11  17        1.05        6.65      4.30 o
  -2  11  17        0.22        4.59      3.72 o
  -1  11  17        1.04       -3.71      3.71 o
   0  11  17       97.53       93.37      7.57 o
   1  11  17       26.92       33.40      5.74 o
   2  11  17        0.07        7.20      6.19 o
   3  11  17        0.08        5.74      5.29 o
   4  11  17        0.28       -3.59      5.57 o
   5  11  17        0.33        0.95      5.34 o
   6  11  17        4.54        8.14      7.70 o
   7  11  17        1.27       12.17      6.44 o
  -9  12  17        1.74        5.77      6.23 o
  -8  12  17        0.01       -3.77      5.16 o
  -7  12  17        5.51        4.42      5.37 o
  -6  12  17        0.47        1.65      5.14 o
  -5  12  17        7.63        9.65      5.66 o
  -4  12  17        0.42       -3.91      4.93 o
  -3  12  17       71.08       69.82      6.29 o
  -2  12  17        2.33        7.19      4.76 o
  -1  12  17        0.46       -3.00      4.28 o
   0  12  17       17.84       15.87      4.95 o
   1  12  17       10.18       12.10      4.78 o
   2  12  17       10.57       11.51      4.85 o
   3  12  17        6.51       11.92      5.64 o
   4  12  17       19.53       39.38     14.81 o
   5  12  17       27.35       23.83      6.68 o
   6  12  17       10.57       12.19      6.02 o
  -8  13  17        0.13        8.93      6.28 o
  -7  13  17        6.49        4.41      5.79 o
  -6  13  17        5.23        9.53      5.72 o
  -5  13  17        3.76        8.21      5.26 o
  -4  13  17        3.11        7.27      4.58 o
  -3  13  17        3.71        6.94      5.02 o
  -2  13  17       17.10       15.11      5.27 o
  -1  13  17        0.38        2.46      4.84 o
   0  13  17        0.18       -3.96      3.96 o
   1  13  17        8.11       -0.27      4.34 o
   2  13  17        0.21       -0.78      4.21 o
   3  13  17        0.90        8.79      9.55 o
   4  13  17        0.00        5.39      5.55 o
   5  13  17        0.01        1.83      5.50 o
  -6  14  17        0.10        4.79      7.35 o
  -5  14  17       18.73       20.76      6.48 o
  -4  14  17        9.30       13.08      7.72 o
  -3  14  17        7.41       12.39      5.47 o
  -2  14  17        0.16        9.51      5.22 o
  -1  14  17        3.37        2.68      4.75 o
   0  14  17        3.53        1.38      4.47 o
   1  14  17        8.03        9.65      5.72 o
   2  14  17        3.73       10.94      5.37 o
   3  14  17        9.06       11.91      5.04 o
  -3  15  17       12.52       15.11      7.90 o
  -2  15  17        0.04        2.26      5.24 o
  -1  15  17       13.03       16.86      5.63 o
   0  15  17        0.42        2.24      4.72 o
 -14   0  18        3.23       -1.67      9.30 o
 -13   0  18        1.24        1.66      8.27 o
 -12   0  18        6.98        4.54      9.43 o
 -11   0  18       24.51       15.14     10.13 o
 -10   0  18       10.38       10.87      9.63 o
  -9   0  18      152.17      137.45     17.67 o
  -8   0  18        9.62        9.39      9.74 o
  -7   0  18        9.84       17.36     10.66 o
  -6   0  18        4.53        0.72     10.08 o
  -5   0  18      489.20      520.56     31.04 o
  -4   0  18        7.76       16.83     11.29 o
  -3   0  18      203.92      237.08     21.67 o
  -2   0  18      292.41      273.40     22.27 o
  -1   0  18      207.31      194.94     21.43 o
   0   0  18      262.18      260.56     21.48 o
   1   0  18       16.00       16.27     10.35 o
   2   0  18        6.81        9.10     11.08 o
   3   0  18       61.22       52.17      7.39 o
   4   0  18       18.38       12.53      6.62 o
   5   0  18        0.93        0.92     11.15 o
   6   0  18       41.10       34.58     13.65 o
   7   0  18       20.35       33.64     13.76 o
   8   0  18       38.11       32.04     13.60 o
 -14   1  18        0.02       -5.91      5.91 o
 -13   1  18        0.37       -5.91      5.91 o
 -12   1  18        3.42        9.32      6.68 o
 -11   1  18        0.92       -5.30      5.30 o
 -10   1  18        0.01       -0.50      7.94 o
  -9   1  18        0.46       13.80     10.41 o
  -8   1  18       20.57       22.01      7.61 o
  -7   1  18       71.64       68.53      9.87 o
  -6   1  18       66.57       58.97     10.09 o
  -5   1  18       17.84       21.68      4.71 o
  -4   1  18      398.10      388.08     12.75 o
  -3   1  18       37.32       33.13      5.10 o
  -2   1  18        0.69       -2.23      3.61 o
  -1   1  18      245.93      242.70     10.16 o
   0   1  18        2.40       -2.40      3.87 o
   1   1  18       23.90       26.17      5.40 o
   2   1  18        0.04       -2.58      4.47 o
   3   1  18       69.80       71.76      6.02 o
   4   1  18        4.04        1.64      3.81 o
   5   1  18        6.55        8.85      6.75 o
   6   1  18       50.35       53.69      7.45 o
   7   1  18       10.83       -0.09      5.51 o
   8   1  18        0.24       14.99      7.24 o
   9   1  18        0.00       -6.11      6.11 o
  10   1  18        1.25       -0.91      8.46 o
 -14   2  18        2.02       -4.99      8.87 o
 -13   2  18        0.44        1.89      6.21 o
 -12   2  18        0.31       -5.64      5.64 o
 -11   2  18        1.77       -0.40      6.08 o
 -10   2  18        6.03       10.24      6.54 o
  -9   2  18        5.84       18.45     11.37 o
  -8   2  18       75.02       85.21     10.44 o
  -7   2  18        8.17       23.56      7.87 o
  -6   2  18       46.83       53.36      6.07 o
  -5   2  18       31.60       28.52      8.04 o
  -4   2  18       46.89       31.88      5.45 o
  -3   2  18      388.16      372.59     10.74 o
  -2   2  18      140.36      140.61      6.08 o
  -1   2  18        3.81        1.52      3.75 o
   0   2  18        4.36        3.98      4.40 o
   1   2  18        2.67       10.37      3.81 o
   2   2  18       57.29       48.10      8.18 o
   3   2  18      146.84      120.71      7.45 o
   4   2  18      128.02      125.64      7.80 o
   5   2  18       29.86       28.44      5.14 o
   6   2  18        0.21        2.44      5.47 o
   7   2  18        8.69        4.67      9.75 o
   8   2  18        3.19       -0.89      6.37 o
   9   2  18        4.86        2.23      6.80 o
  10   2  18        0.23        5.09      9.42 o
 -14   3  18        0.05        3.71     10.57 o
 -13   3  18        5.47       -8.30      8.30 o
 -12   3  18        5.92       -2.94      5.87 o
 -11   3  18        8.32       -0.78      6.29 o
 -10   3  18        1.25        3.85      6.19 o
  -9   3  18        0.06       -4.79      4.79 o
  -8   3  18       46.91       49.46      7.07 o
  -7   3  18       27.65       48.28      6.37 o
  -6   3  18       54.39       72.63      5.99 o
  -5   3  18       14.93       18.14      4.26 o
  -4   3  18      148.66      139.15      7.18 o
  -3   3  18       67.59       64.23      4.81 o
  -2   3  18      104.98      102.11      5.71 o
  -1   3  18      185.60      171.63      6.76 o
   0   3  18      101.50       94.94      6.48 o
   1   3  18       35.20       33.98      4.60 o
   2   3  18       13.68        4.27      3.78 o
   3   3  18        0.70       -3.29      3.29 o
   4   3  18        4.00        1.23      5.21 o
   5   3  18        2.14       -3.87      3.87 o
   6   3  18       13.76       17.55     13.71 o
   7   3  18        8.35        2.68      6.56 o
   8   3  18        1.59        8.01      6.86 o
   9   3  18       12.47       17.82      7.83 o
  10   3  18        3.36       13.15      7.85 o
 -14   4  18        0.11       -2.30      9.67 o
 -13   4  18        6.15       12.88      8.27 o
 -12   4  18        0.76       -0.91      6.84 o
 -11   4  18        0.68       -4.49      5.20 o
 -10   4  18       10.82        4.73      5.55 o
  -9   4  18       75.05       82.22      8.61 o
  -8   4  18       18.38       27.25      6.47 o
  -7   4  18      112.42       98.77      9.35 o
  -6   4  18        0.35       -1.15      3.50 o
  -5   4  18        0.61        4.79      4.06 o
  -4   4  18       23.34       17.31      3.63 o
  -3   4  18       15.16        9.17      4.28 o
  -2   4  18        2.17        5.06      3.17 o
  -1   4  18        0.13       -2.02      3.87 o
   0   4  18       37.76       39.30      6.45 o
   1   4  18       16.32       13.25      5.40 o
   2   4  18        1.12       -0.22      3.62 o
   3   4  18        2.56        3.66      3.86 o
   4   4  18       10.65        6.20      4.99 o
   5   4  18        3.69       12.29      5.72 o
   6   4  18        0.00       -2.75      4.35 o
   7   4  18       49.86       58.54      9.59 o
   8   4  18        3.54        6.19      6.86 o
   9   4  18        0.34       -6.29      6.29 o
  10   4  18        1.94       -1.45      7.34 o
 -13   5  18        3.89       -5.66      9.68 o
 -12   5  18        9.65        7.93      7.93 o
 -11   5  18        0.40       -1.22      5.36 o
 -10   5  18       38.70       23.49      8.06 o
  -9   5  18        1.81        2.69      5.26 o
  -8   5  18       24.73       32.02      5.22 o
  -7   5  18       52.12       59.88     13.18 o
  -6   5  18        0.64        2.87      3.74 o
  -5   5  18        2.10       -1.32      3.57 o
  -4   5  18        0.09       -2.81      2.81 o
  -3   5  18        3.25        1.44      2.96 o
  -2   5  18        2.00        1.66      2.84 o
  -1   5  18       24.14       21.57      3.78 o
   0   5  18       93.87       95.55      6.19 o
   1   5  18       21.05       21.03      4.42 o
   2   5  18        5.10       -3.37      3.37 o
   3   5  18        5.44       -2.57      3.58 o
   4   5  18       11.55       10.28      4.37 o
   5   5  18        2.95       -3.57      4.31 o
   6   5  18        6.69        2.19      4.65 o
   7   5  18        0.01       -2.16      5.12 o
   8   5  18        0.77        4.39      7.08 o
   9   5  18        0.64       15.64      8.03 o
  10   5  18        0.92       13.72     10.65 o
 -13   6  18       17.86       16.98     17.85 o
 -12   6  18        4.54       -2.90      7.86 o
 -11   6  18        4.11       -6.00      9.32 o
 -10   6  18       20.59       16.23      7.64 o
  -9   6  18       39.61       49.34      7.63 o
  -8   6  18        1.46       -0.38      4.65 o
  -7   6  18       56.75       49.29      5.85 o
  -6   6  18       11.18        6.12      4.64 o
  -5   6  18      122.68      127.89      7.92 o
  -4   6  18        0.00       -2.97      3.05 o
  -3   6  18        5.10        4.73      3.19 o
  -2   6  18       18.02       13.42      3.52 o
  -1   6  18       40.60       29.54      4.16 o
   0   6  18        8.93       18.63      4.03 o
   1   6  18        7.70        9.63      4.44 o
   2   6  18       13.96       11.67      4.73 o
   3   6  18        6.58        3.88      4.01 o
   4   6  18       41.44       42.28      6.53 o
   5   6  18       16.19       19.65      5.71 o
   6   6  18        5.02        1.24      5.83 o
   7   6  18        5.35       15.70      5.77 o
   8   6  18        0.07       -2.66      5.23 o
   9   6  18        1.78       10.10      7.94 o
 -13   7  18        0.99        2.86      8.42 o
 -12   7  18        1.86       -6.83      6.83 o
 -11   7  18        6.97        9.32      8.55 o
 -10   7  18        4.78        7.59      7.75 o
  -9   7  18       55.84       56.08      8.09 o
  -8   7  18        0.96       -3.38      6.95 o
  -7   7  18       19.89       26.20      6.22 o
  -6   7  18        0.43       -2.28      3.78 o
  -5   7  18        0.20       -0.65      3.64 o
  -4   7  18        3.84        0.75      3.47 o
  -3   7  18       13.85       11.23      3.64 o
  -2   7  18      115.98      120.76      6.82 o
  -1   7  18       35.30       38.32      4.53 o
   0   7  18       17.68       23.01      4.24 o
   1   7  18        1.86        2.03      3.74 o
   2   7  18       19.16       18.25      4.72 o
   3   7  18        4.97        3.34      6.68 o
   4   7  18        2.21       -0.51      4.82 o
   5   7  18       11.68        9.53      5.33 o
   6   7  18       14.72       14.00      5.93 o
   7   7  18       21.21       13.82      6.35 o
   8   7  18        0.70        7.43      5.80 o
   9   7  18        3.52       -2.81      8.16 o
 -12   8  18        6.28        1.05      8.33 o
 -11   8  18       70.41       87.27     18.99 o
 -10   8  18       10.75       11.32      8.22 o
  -9   8  18       13.46        7.28      5.54 o
  -8   8  18        8.22        0.70      4.46 o
  -7   8  18       38.29       50.72      7.72 o
  -6   8  18        0.16       -2.35      7.06 o
  -5   8  18       61.67       69.15      7.77 o
  -4   8  18        6.49        4.49      3.76 o
  -3   8  18      107.64      126.58      7.16 o
  -2   8  18       81.16       82.36      6.05 o
  -1   8  18       51.30       53.00      5.24 o
   0   8  18        4.15       -4.02      4.62 o
   1   8  18        4.97        0.79      3.86 o
   2   8  18       12.20        6.46      7.97 o
   3   8  18        3.27       -4.19      4.19 o
   4   8  18        0.40        1.94      6.83 o
   5   8  18        9.88        7.50      5.44 o
   6   8  18        6.00        5.78      5.57 o
   7   8  18        6.17       14.57      6.48 o
   8   8  18        0.00        0.83      5.66 o
 -12   9  18       19.05       42.09     10.71 o
 -11   9  18       15.82       22.55      9.22 o
 -10   9  18        3.80        2.16      8.04 o
  -9   9  18        2.10        6.80      5.42 o
  -8   9  18       44.75       53.22      9.83 o
  -7   9  18       15.66       20.29      5.28 o
  -6   9  18        2.00        1.46      5.69 o
  -5   9  18        4.72       -0.81      4.07 o
  -4   9  18        0.06        1.28      3.62 o
  -3   9  18        7.47        5.23      3.73 o
  -2   9  18       41.78       41.94      4.98 o
  -1   9  18       67.91       71.95      5.97 o
   0   9  18       21.34       21.64      4.38 o
   1   9  18        9.19       13.00      4.42 o
   2   9  18       17.25       18.09      5.81 o
   3   9  18       15.92       13.96      5.67 o
   4   9  18        0.30       -2.54      4.99 o
   5   9  18        1.86       -0.16      5.63 o
   6   9  18       16.83       16.09      9.96 o
   7   9  18       15.75       14.12      6.26 o
   8   9  18        8.90       12.02     11.58 o
 -11  10  18        5.19       10.42     18.38 o
 -10  10  18       18.95       28.61     11.99 o
  -9  10  18        0.01        2.66      5.31 o
  -8  10  18        0.20        0.53      5.26 o
  -7  10  18       10.86        8.63      5.21 o
  -6  10  18       14.81       14.60      5.02 o
  -5  10  18       94.99       91.37      7.81 o
  -4  10  18        5.84        9.33      4.09 o
  -3  10  18        1.56       -1.19      3.58 o
  -2  10  18        4.74        4.72      3.79 o
  -1  10  18       11.19       11.47      4.03 o
   0  10  18        4.56        7.15      4.29 o
   1  10  18        0.07        1.81      4.37 o
   2  10  18        3.97        4.79      5.25 o
   3  10  18        1.55        8.21      5.27 o
   4  10  18        3.43       -1.89      5.54 o
   5  10  18       39.86       45.87      7.77 o
   6  10  18        0.13        4.61      7.60 o
   7  10  18        6.55        6.07      6.46 o
 -10  11  18       16.01       37.63     10.90 o
  -9  11  18       10.92       19.54      6.79 o
  -8  11  18       18.29       14.44      6.31 o
  -7  11  18        2.16        7.13      5.48 o
  -6  11  18        0.00        4.52      5.04 o
  -5  11  18        0.85        4.20      4.56 o
  -4  11  18       19.46       33.44      5.19 o
  -3  11  18       50.22       59.52      6.60 o
  -2  11  18        5.22        8.36      3.92 o
  -1  11  18        0.18       -1.11      4.31 o
   0  11  18        0.31        0.74      4.38 o
   1  11  18        7.92       12.21      5.48 o
   2  11  18        0.35        4.28      5.33 o
   3  11  18       80.47       77.58     11.04 o
   4  11  18        2.44        6.26      5.63 o
   5  11  18        0.68        7.21      5.93 o
   6  11  18        3.58       18.03      6.36 o
  -9  12  18        4.57       11.21      6.44 o
  -8  12  18        1.52        5.57      5.95 o
  -7  12  18        1.34        4.87      5.73 o
  -6  12  18        0.01        6.64      5.39 o
  -5  12  18        0.97        3.19      5.01 o
  -4  12  18       17.39       10.87      4.64 o
  -3  12  18       26.95       24.65      5.09 o
  -2  12  18        1.68        3.02      4.92 o
  -1  12  18       21.96       36.48      6.04 o
   0  12  18        1.42        0.71      4.93 o
   1  12  18       18.87       19.58      5.65 o
   2  12  18        3.74       -3.87      6.69 o
   3  12  18        0.66        5.76      5.72 o
   4  12  18        9.91       18.61      6.51 o
   5  12  18        1.32       -4.86      5.59 o
  -7  13  18        3.70        2.93      5.61 o
  -6  13  18        7.31       11.17      6.02 o
  -5  13  18        0.01        5.15      5.08 o
  -4  13  18        1.68        1.31      6.05 o
  -3  13  18        0.12        3.28      5.03 o
  -2  13  18        3.72        8.71      5.20 o
  -1  13  18       10.78       30.78      5.91 o
   0  13  18        6.00        8.60      6.23 o
   1  13  18        0.00        3.05      5.06 o
   2  13  18        5.20       10.00      5.26 o
   3  13  18        0.22        2.46      4.45 o
  -5  14  18        2.51        4.47      5.61 o
  -4  14  18        2.03       -6.15      6.28 o
  -3  14  18       17.03       16.31      6.16 o
  -2  14  18        8.80       12.60      5.42 o
  -1  14  18        5.07        9.02      5.29 o
   0  14  18        2.52       -0.49      4.43 o
   1  14  18        9.99       18.81      5.44 o
 -14   1  19        1.11       -4.31      6.45 o
 -13   1  19        1.34        3.04      6.74 o
 -12   1  19       18.78       19.18      7.65 o
 -11   1  19        0.11        0.48      6.32 o
 -10   1  19        3.06       -5.55      5.95 o
  -9   1  19        0.70       -2.88      6.36 o
  -8   1  19        1.01       -7.00      9.43 o
  -7   1  19        1.88       -5.20      6.07 o
  -6   1  19        0.61       -4.90      6.22 o
  -5   1  19       10.11       26.06      8.34 o
  -4   1  19       11.23        8.26     11.26 o
  -3   1  19       43.60       32.69      9.20 o
  -2   1  19       28.14       21.70     14.02 o
  -1   1  19       52.55       24.24      8.71 o
   0   1  19       36.89       41.37      9.48 o
   1   1  19        2.26        0.74      4.36 o
   2   1  19       29.08       23.68      6.15 o
   3   1  19       50.09       38.58      6.54 o
   4   1  19       23.42       14.18      5.54 o
   5   1  19       25.09       21.99      6.34 o
   6   1  19       18.86       16.61      8.93 o
   7   1  19        0.38       -8.24      8.24 o
   8   1  19        0.00       -6.19     12.25 o
 -14   2  19        0.04        4.82     10.44 o
 -13   2  19        2.05       -3.46      6.62 o
 -12   2  19        0.52       -3.88      8.17 o
 -11   2  19        7.18       11.75     10.26 o
 -10   2  19       16.25       21.39      7.61 o
  -9   2  19       10.90       15.21      7.47 o
  -8   2  19        4.89       -5.61      5.61 o
  -7   2  19        3.95        0.57      9.74 o
  -6   2  19      110.56      106.78     11.70 o
  -5   2  19        3.47        2.12      4.84 o
  -4   2  19        4.44        1.56      4.26 o
  -3   2  19      120.37      100.06      7.75 o
  -2   2  19        1.43        5.27      4.66 o
[truncated: 61,499 more chars]
